# Supplementary material for: Whole-Genome Analysis of PGP Endophytic Bacillus subtilis 10-4: Unraveling Molecular Insights into Plant Growth and Stress Resilience
Source: Int J Mol Sci. 2025 Dec 10;26(24):11904. doi: 10.3390/ijms262411904 (PMC12733254; doi:10.3390/ijms262411904)
Supplement: Supplementary file 1 [file ijms-26-11904-s001.zip]

Archive with 2 entries (2 files):
- Supplementary Table S2.pdf
- Supplementary Tables S1_RAST results for Bacillus subtilis 10-4.xlsx
