# Supplementary material for: Whole-Genome Analysis of PGP Endophytic Bacillus subtilis 10-4: Unraveling Molecular Insights into Plant Growth and Stress Resilience
Source: Int J Mol Sci. 2025 Dec 10;26(24):11904. doi: 10.3390/ijms262411904 (PMC12733254; doi:10.3390/ijms262411904)
Supplement: Supplementary file 1 [file ijms-26-11904-s001.zip › Supplementary Tables S1_RAST results for Bacillus subtilis 10-4.xlsx]

## Sheet: Subsystem Features_All
	B. subtilis 10-4			RAST Results
Category	Subcategory	Subsystem	Role	Features
Fatty Acids, Lipids, and Isoprenoids	Fatty acids	Fatty Acid Biosynthesis FASII	Acyl carrier protein	fig|1423.3195.peg.1581
		Fatty Acid Biosynthesis FASII	Acetyl-coenzyme A carboxyl transferase beta chain (EC 6.4.1.2)	fig|1423.3195.peg.348,
				fig|1423.3195.peg.937
		Fatty Acid Biosynthesis FASII	Biotin carboxyl carrier protein of acetyl-CoA carboxylase	fig|1423.3195.peg.891
		Fatty Acid Biosynthesis FASII	Enoyl-[acyl-carrier-protein] reductase [NADH] (EC 1.3.1.9)	fig|1423.3195.peg.3152
		Fatty Acid Biosynthesis FASII	Acetyl-coenzyme A carboxyl transferase alpha chain (EC 6.4.1.2)	fig|1423.3195.peg.349,
				fig|1423.3195.peg.937
		Fatty Acid Biosynthesis FASII	3-hydroxyacyl-[acyl-carrier-protein] dehydratase, FabZ form (EC 4.2.1.59)	fig|1423.3195.peg.2336
		Fatty Acid Biosynthesis FASII	4'-phosphopantetheinyl transferase (EC 2.7.8.-)	fig|1423.3195.peg.2736
		Fatty Acid Biosynthesis FASII	Malonyl CoA-acyl carrier protein transacylase (EC 2.3.1.39)	fig|1423.3195.peg.1460,
				fig|1423.3195.peg.1583
		Fatty Acid Biosynthesis FASII	Biotin carboxylase of acetyl-CoA carboxylase (EC 6.3.4.14)	fig|1423.3195.peg.892
		Fatty acid metabolism cluster	Long-chain-fatty-acid--CoA ligase (EC 6.2.1.3)	fig|1423.3195.peg.415,
				fig|1423.3195.peg.1316,
				fig|1423.3195.peg.2804,
				fig|1423.3195.peg.3296,
				fig|1423.3195.peg.3307
		Fatty acid metabolism cluster	3-ketoacyl-CoA thiolase (EC 2.3.1.16)	fig|1423.3195.peg.3297
		Fatty acid metabolism cluster	Enoyl-CoA hydratase (EC 4.2.1.17)	fig|1423.3195.peg.417
	Triacylglycerols	Triacylglycerol metabolism	Monoglyceride lipase (EC 3.1.1.23)	fig|1423.3195.peg.211
		Triacylglycerol metabolism	Lysophospholipase (EC 3.1.1.5)	fig|1423.3195.peg.211
	Isoprenoids	Isoprenoid Biosynthesis: Interconversions	Isopentenyl-diphosphate delta-isomerase, FMN-dependent (EC 5.3.3.2)	fig|1423.3195.peg.1054
		Isoprenoid Biosynthesis: Interconversions	(2E,6E)-farnesyl diphosphate synthase (EC 2.5.1.10)	fig|1423.3195.peg.898
		Polyprenyl Diphosphate Biosynthesis	Heptaprenyl diphosphate synthase component II (EC 2.5.1.30)	fig|1423.3195.peg.1070
		Polyprenyl Diphosphate Biosynthesis	Undecaprenyl diphosphate synthase (EC 2.5.1.31)	fig|1423.3195.peg.1518
		Polyprenyl Diphosphate Biosynthesis	Heptaprenyl diphosphate synthase component I (EC 2.5.1.30)	fig|1423.3195.peg.1068
		Polyprenyl Diphosphate Biosynthesis	(2E,6E)-farnesyl diphosphate synthase (EC 2.5.1.10)	fig|1423.3195.peg.898
		Polyprenyl Diphosphate Biosynthesis	Dehydrosqualene synthase (EC 2.5.1.96)	fig|1423.3195.peg.3249
		Isoprenoid Biosynthesis	2-C-methyl-D-erythritol 2,4-cyclodiphosphate synthase (EC 4.6.1.12)	fig|1423.3195.peg.9
		Isoprenoid Biosynthesis	1-deoxy-D-xylulose 5-phosphate reductoisomerase (EC 1.1.1.267)	fig|1423.3195.peg.1516
		Isoprenoid Biosynthesis	Acetyl-CoA acetyltransferase (EC 2.3.1.9)	fig|1423.3195.peg.911,
				fig|1423.3195.peg.3297
		Isoprenoid Biosynthesis	2-C-methyl-D-erythritol 4-phosphate cytidylyltransferase (EC 2.7.7.60)	fig|1423.3195.peg.8
		Isoprenoid Biosynthesis	(2E,6E)-farnesyl diphosphate synthase (EC 2.5.1.10)	fig|1423.3195.peg.898
		Isoprenoid Biosynthesis	Undecaprenyl diphosphate synthase (EC 2.5.1.31)	fig|1423.3195.peg.1518
		Isoprenoid Biosynthesis	1-deoxy-D-xylulose 5-phosphate synthase (EC 2.2.1.7)	fig|1423.3195.peg.899
		Isoprenoid Biosynthesis	4-diphosphocytidyl-2-C-methyl-D-erythritol kinase (EC 2.7.1.148)	fig|1423.3195.peg.99
		Isoprenoid Biosynthesis	Isopentenyl-diphosphate delta-isomerase, FMN-dependent (EC 5.3.3.2)	fig|1423.3195.peg.1054
		Nonmevalonate Branch of Isoprenoid Biosynthesis	1-deoxy-D-xylulose 5-phosphate synthase (EC 2.2.1.7)	fig|1423.3195.peg.899
		Nonmevalonate Branch of Isoprenoid Biosynthesis	4-diphosphocytidyl-2-C-methyl-D-erythritol kinase (EC 2.7.1.148)	fig|1423.3195.peg.99
		Nonmevalonate Branch of Isoprenoid Biosynthesis	2-C-methyl-D-erythritol 4-phosphate cytidylyltransferase (EC 2.7.7.60)	fig|1423.3195.peg.8
		Nonmevalonate Branch of Isoprenoid Biosynthesis	1-deoxy-D-xylulose 5-phosphate reductoisomerase (EC 1.1.1.267)	fig|1423.3195.peg.1516
		Nonmevalonate Branch of Isoprenoid Biosynthesis	2-C-methyl-D-erythritol 2,4-cyclodiphosphate synthase (EC 4.6.1.12)	fig|1423.3195.peg.9
		Isoprenoinds for Quinones	(2E,6E)-farnesyl diphosphate synthase (EC 2.5.1.10)	fig|1423.3195.peg.898
		Isoprenoinds for Quinones	Undecaprenyl diphosphate synthase (EC 2.5.1.31)	fig|1423.3195.peg.1518
		Isoprenoinds for Quinones	Heptaprenyl diphosphate synthase component I (EC 2.5.1.30)	fig|1423.3195.peg.1068
		Isoprenoinds for Quinones	Heptaprenyl diphosphate synthase component II (EC 2.5.1.30)	fig|1423.3195.peg.1070
	Triacylglycerols	Triacylglycerol metabolism	Monoglyceride lipase (EC 3.1.1.23)	fig|1423.3195.peg.211
		Triacylglycerol metabolism	Lysophospholipase (EC 3.1.1.5)	fig|1423.3195.peg.211
	Fatty acids	Fatty Acid Biosynthesis FASII	Enoyl-[acyl-carrier-protein] reductase [NADH] (EC 1.3.1.9)	fig|1423.3195.peg.3152
	Fatty acids	Fatty Acid Biosynthesis FASII	Acetyl-coenzyme A carboxyl transferase alpha chain (EC 6.4.1.2)	fig|1423.3195.peg.349,
				fig|1423.3195.peg.937
	Fatty acids	Fatty Acid Biosynthesis FASII	3-hydroxyacyl-[acyl-carrier-protein] dehydratase, FabZ form (EC 4.2.1.59)	fig|1423.3195.peg.2336
	Fatty acids	Fatty Acid Biosynthesis FASII	4'-phosphopantetheinyl transferase (EC 2.7.8.-)	fig|1423.3195.peg.2736
	Fatty acids	Fatty Acid Biosynthesis FASII	Malonyl CoA-acyl carrier protein transacylase (EC 2.3.1.39)	fig|1423.3195.peg.1460,
				fig|1423.3195.peg.1583
	Fatty acids	Fatty Acid Biosynthesis FASII	Biotin carboxylase of acetyl-CoA carboxylase (EC 6.3.4.14)	fig|1423.3195.peg.892
	Fatty acids	Fatty Acid Biosynthesis FASII	Acyl carrier protein	fig|1423.3195.peg.1581
	Fatty acids	Fatty Acid Biosynthesis FASII	Acetyl-coenzyme A carboxyl transferase beta chain (EC 6.4.1.2)	fig|1423.3195.peg.348,
				fig|1423.3195.peg.937
	Fatty acids	Fatty Acid Biosynthesis FASII	Biotin carboxyl carrier protein of acetyl-CoA carboxylase	fig|1423.3195.peg.891
	Fatty acids	Fatty acid metabolism cluster	Long-chain-fatty-acid--CoA ligase (EC 6.2.1.3)	fig|1423.3195.peg.415,
				fig|1423.3195.peg.1316,
				fig|1423.3195.peg.2804,
				fig|1423.3195.peg.3296,
				fig|1423.3195.peg.3307
	Fatty acids	Fatty acid metabolism cluster	Enoyl-CoA hydratase (EC 4.2.1.17)	fig|1423.3195.peg.417
	Fatty acids	Fatty acid metabolism cluster	3-ketoacyl-CoA thiolase (EC 2.3.1.16)	fig|1423.3195.peg.3297
Nucleosides and Nucleotides	Pyrimidines	De Novo Pyrimidine Synthesis	Orotate phosphoribosyltransferase (EC 2.4.2.10)	fig|1423.3195.peg.1617
	Pyrimidines	De Novo Pyrimidine Synthesis	Uracil permease	fig|1423.3195.peg.1625
	Pyrimidines	De Novo Pyrimidine Synthesis	Carbamoyl-phosphate synthase large chain (EC 6.3.5.5)	fig|1423.3195.peg.1621,
				fig|1423.3195.peg.3202
	Pyrimidines	De Novo Pyrimidine Synthesis	Carbamoyl-phosphate synthase small chain (EC 6.3.5.5)	fig|1423.3195.peg.1622,
				fig|1423.3195.peg.3203
	Pyrimidines	De Novo Pyrimidine Synthesis	Orotidine 5'-phosphate decarboxylase (EC 4.1.1.23)	fig|1423.3195.peg.1618
	Pyrimidines	De Novo Pyrimidine Synthesis	Pyrimidine operon regulatory protein PyrR	fig|1423.3195.peg.1626
	Pyrimidines	De Novo Pyrimidine Synthesis	Uracil phosphoribosyltransferase (EC 2.4.2.9)	fig|1423.3195.peg.2395
	Pyrimidines	De Novo Pyrimidine Synthesis	Dihydroorotase (EC 3.5.2.3)	fig|1423.3195.peg.1623
	Pyrimidines	De Novo Pyrimidine Synthesis	Aspartate carbamoyltransferase (EC 2.1.3.2)	fig|1423.3195.peg.1624
	Pyrimidines	pyrimidine conversions	CTP synthase (EC 6.3.4.2)	fig|1423.3195.peg.2424
	Pyrimidines	pyrimidine conversions	Purine nucleoside phosphorylase (EC 2.4.2.1)	fig|1423.3195.peg.984,
				fig|1423.3195.peg.4407
	Pyrimidines	pyrimidine conversions	Thymidylate synthase (EC 2.1.1.45)	fig|1423.3195.peg.1166,
				fig|1423.3195.peg.1385,
				fig|1423.3195.peg.4365
	Pyrimidines	pyrimidine conversions	Pyrimidine-nucleoside phosphorylase (EC 2.4.2.2)	fig|1423.3195.peg.3602
	Pyrimidines	pyrimidine conversions	Uridine kinase (EC 2.7.1.48)	fig|1423.3195.peg.549
	Pyrimidines	pyrimidine conversions	Deoxycytidine kinase (EC 2.7.1.74)	fig|1423.3195.peg.145
	Pyrimidines	pyrimidine conversions	5'-nucleotidase (EC 3.1.3.5)	fig|1423.3195.peg.3982,
				fig|1423.3195.peg.3983
	Pyrimidines	pyrimidine conversions	Thymidylate kinase (EC 2.7.4.9)	fig|1423.3195.peg.81
	Pyrimidines	pyrimidine conversions	Cytidylate kinase (EC 2.7.4.25)	fig|1423.3195.peg.1052
	Pyrimidines	pyrimidine conversions	Thioredoxin reductase (EC 1.8.1.9)	fig|1423.3195.peg.1046,
				fig|1423.3195.peg.2170,
				fig|1423.3195.peg.2699,
				fig|1423.3195.peg.4189
	Pyrimidines	pyrimidine conversions	Bis(5'-nucleosyl)-tetraphosphatase (asymmetrical) (EC 3.6.1.17)	fig|1423.3195.peg.3161
	Pyrimidines	pyrimidine conversions	2',3'-cyclic-nucleotide 2'-phosphodiesterase (EC 3.1.4.16)	fig|1423.3195.peg.3982,
				fig|1423.3195.peg.3983
	Pyrimidines	pyrimidine conversions	Cytidine deaminase (EC 3.5.4.5)	fig|1423.3195.peg.793
	Pyrimidines	pyrimidine conversions	Thymidine kinase (EC 2.7.1.21)	fig|1423.3195.peg.2414
	Pyrimidines	pyrimidine conversions	Uracil phosphoribosyltransferase (EC 2.4.2.9)	fig|1423.3195.peg.2395
	Pyrimidines	pyrimidine conversions	Nucleoside diphosphate kinase (EC 2.7.4.6)	fig|1423.3195.peg.1071
	Nucleosides and Nucleotides - no subcategory	Adenosyl nucleosidases	5'-methylthioadenosine nucleosidase (EC 3.2.2.16)	fig|1423.3195.peg.555
	Nucleosides and Nucleotides - no subcategory	Adenosyl nucleosidases	S-adenosylhomocysteine nucleosidase (EC 3.2.2.9)	fig|1423.3195.peg.555
	Nucleosides and Nucleotides - no subcategory	Adenosyl nucleosidases	Purine nucleoside phosphorylase (EC 2.4.2.1)	fig|1423.3195.peg.984,
				fig|1423.3195.peg.4407
	Nucleosides and Nucleotides - no subcategory	Ribonucleotide reduction	Ribonucleotide reductase of class Ib (aerobic), beta subunit (EC 1.17.4.1)	fig|1423.3195.peg.1428,
				fig|1423.3195.peg.3086,
				fig|1423.3195.peg.4356
	Nucleosides and Nucleotides - no subcategory	Ribonucleotide reduction	Ribonucleotide reductase of class Ib (aerobic), alpha subunit (EC 1.17.4.1)	fig|1423.3195.peg.1429,
				fig|1423.3195.peg.3085,
				fig|1423.3195.peg.4354,
				fig|1423.3195.peg.4355
	Nucleosides and Nucleotides - no subcategory	Ribonucleotide reduction	Ribonucleotide reduction protein NrdI	fig|1423.3195.peg.1430,
				fig|1423.3195.peg.4353
	Nucleosides and Nucleotides - no subcategory	Ribonucleotide reduction	Ribonucleotide reductase transcriptional regulator NrdR	fig|1423.3195.peg.371
	Purines	GMP synthase	GMP synthase [glutamine-hydrolyzing], amidotransferase subunit (EC 6.3.5.2)	fig|1423.3195.peg.3833
	Purines	GMP synthase	GMP synthase [glutamine-hydrolyzing], ATP pyrophosphatase subunit (EC 6.3.5.2)	fig|1423.3195.peg.3833
	Purines	Purine Utilization	Xanthine and CO dehydrogenases maturation factor, XdhC/CoxF family	fig|1423.3195.peg.4233
	Purines	Purine Utilization	Xanthine dehydrogenase iron-sulfur subunit (EC 1.17.1.4)	fig|1423.3195.peg.4229
	Purines	Purine Utilization	Xanthine permease	fig|1423.3195.peg.1139
	Purines	Purine Utilization	Xanthine dehydrogenase, FAD binding subunit (EC 1.17.1.4)	fig|1423.3195.peg.4231
	Purines	Purine Utilization	Xanthine dehydrogenase, molybdenum binding subunit (EC 1.17.1.4)	fig|1423.3195.peg.4230
	Purines	Purine Utilization	Guanine deaminase (EC 3.5.4.3)	fig|1423.3195.peg.1875
	Purines	Xanthine dehydrogenase subunits	Xanthine dehydrogenase iron-sulfur subunit (EC 1.17.1.4)	fig|1423.3195.peg.4229
	Purines	Xanthine dehydrogenase subunits	Xanthine and CO dehydrogenases maturation factor, XdhC/CoxF family	fig|1423.3195.peg.4233
	Purines	Xanthine dehydrogenase subunits	Xanthine dehydrogenase, molybdenum binding subunit (EC 1.17.1.4)	fig|1423.3195.peg.4230
	Purines	Xanthine dehydrogenase subunits	Xanthine dehydrogenase, FAD binding subunit (EC 1.17.1.4)	fig|1423.3195.peg.4231
	Purines	De Novo Purine Biosynthesis	Amidophosphoribosyltransferase (EC 2.4.2.14)	fig|1423.3195.peg.3847
	Purines	De Novo Purine Biosynthesis	Phosphoribosylamine--glycine ligase (EC 6.3.4.13)	fig|1423.3195.peg.3851
	Purines	De Novo Purine Biosynthesis	Phosphoribosylformylglycinamidine synthase, glutamine amidotransferase subunit (EC 6.3.5.3)	fig|1423.3195.peg.3845
	Purines	De Novo Purine Biosynthesis	Phosphoribosylformylglycinamidine cyclo-ligase (EC 6.3.3.1)	fig|1423.3195.peg.3848
	Purines	De Novo Purine Biosynthesis	Phosphoribosylaminoimidazolecarboxamide formyltransferase (EC 2.1.2.3)	fig|1423.3195.peg.3850
	Purines	De Novo Purine Biosynthesis	Phosphoribosylformylglycinamidine synthase, PurS subunit (EC 6.3.5.3)	fig|1423.3195.peg.3844
	Purines	De Novo Purine Biosynthesis	Phosphoribosylformylglycinamidine synthase, synthetase subunit (EC 6.3.5.3)	fig|1423.3195.peg.3846
	Purines	De Novo Purine Biosynthesis	Ribose-phosphate pyrophosphokinase (EC 2.7.6.1)	fig|1423.3195.peg.104
	Purines	De Novo Purine Biosynthesis	Adenylosuccinate lyase (EC 4.3.2.2)	fig|1423.3195.peg.3842
	Purines	De Novo Purine Biosynthesis	IMP cyclohydrolase (EC 3.5.4.10)	fig|1423.3195.peg.3850
	Purines	De Novo Purine Biosynthesis	Phosphoribosylaminoimidazole-succinocarboxamide synthase (EC 6.3.2.6)	fig|1423.3195.peg.3843
	Purines	De Novo Purine Biosynthesis	Phosphoribosylglycinamide formyltransferase (EC 2.1.2.2)	fig|1423.3195.peg.3849
	Purines	Purine conversions	GMP reductase (EC 1.7.1.7)	fig|1423.3195.peg.4192
	Purines	Purine conversions	Adenylosuccinate synthetase (EC 6.3.4.4)	fig|1423.3195.peg.3709
	Purines	Purine conversions	Adenine phosphoribosyltransferase (EC 2.4.2.7)	fig|1423.3195.peg.518
	Purines	Purine conversions	Purine nucleoside phosphorylase (EC 2.4.2.1)	fig|1423.3195.peg.984,
				fig|1423.3195.peg.4407
	Purines	Purine conversions	Guanine deaminase (EC 3.5.4.3)	fig|1423.3195.peg.1875
	Purines	Purine conversions	Inosine-5'-monophosphate dehydrogenase (EC 1.1.1.205)	fig|1423.3195.peg.150
	Purines	Purine conversions	Deoxyguanosine kinase (EC 2.7.1.113)	fig|1423.3195.peg.144
	Purines	Purine conversions	Hypoxanthine-guanine phosphoribosyltransferase (EC 2.4.2.8)	fig|1423.3195.peg.121
	Purines	Purine conversions	Xanthine phosphoribosyltransferase (EC 2.4.2.22)	fig|1423.3195.peg.1138
	Purines	Purine conversions	GMP synthase [glutamine-hydrolyzing], amidotransferase subunit (EC 6.3.5.2)	fig|1423.3195.peg.3833
	Purines	Purine conversions	5'-nucleotidase (EC 3.1.3.5)	fig|1423.3195.peg.3982,
				fig|1423.3195.peg.3983
	Purines	Purine conversions	Deoxyadenosine kinase (EC 2.7.1.76)	fig|1423.3195.peg.145
	Purines	Purine conversions	Adenine deaminase (EC 3.5.4.2)	fig|1423.3195.peg.1727,
				fig|1423.3195.peg.3855
	Purines	Purine conversions	Adenylosuccinate lyase (EC 4.3.2.2)	fig|1423.3195.peg.3842
	Purines	Purine conversions	GMP synthase [glutamine-hydrolyzing], ATP pyrophosphatase subunit (EC 6.3.5.2)	fig|1423.3195.peg.3833
	Purines	Purine conversions	2',3'-cyclic-nucleotide 2'-phosphodiesterase (EC 3.1.4.16)	fig|1423.3195.peg.3982,
				fig|1423.3195.peg.3983
	Purines	Purine conversions	Guanylate kinase (EC 2.7.4.8)	fig|1423.3195.peg.1604
	Purines	Purine conversions	Nucleoside diphosphate kinase (EC 2.7.4.6)	fig|1423.3195.peg.1071
	Purines	Purine conversions	5'-nucleotidase family protein in cluster with NagD-like phosphatase	fig|1423.3195.peg.4217
	Purines	Purine conversions	Adenylate kinase (EC 2.7.4.3)	fig|1423.3195.peg.55
	Purines	Xanthine Metabolism in Bacteria	Hypoxanthine/guanine permease PbuG	fig|1423.3195.peg.3834
	Purines	Xanthine Metabolism in Bacteria	Xanthine permease	fig|1423.3195.peg.1139
	Purines	Xanthine Metabolism in Bacteria	Na+ dependent nucleoside transporter NupC	fig|1423.3195.peg.3564,
				fig|1423.3195.peg.3603,
				fig|1423.3195.peg.4197
	Purines	Xanthine Metabolism in Bacteria	Xanthine phosphoribosyltransferase (EC 2.4.2.22)	fig|1423.3195.peg.1138
	Detoxification	Nucleoside triphosphate pyrophosphohydrolase MazG	Nucleoside triphosphate pyrophosphohydrolase MazG (EC 3.6.1.8)	fig|1423.3195.peg.111
	Detoxification	Nudix proteins (nucleoside triphosphate hydrolases)	8-oxo-GTPase Bsu YtkD	fig|1423.3195.peg.200
	Detoxification	Nudix proteins (nucleoside triphosphate hydrolases)	8-oxo-dGTPase Bsu YtkD	fig|1423.3195.peg.200
	Detoxification	Nudix proteins (nucleoside triphosphate hydrolases)	ADP-ribose pyrophosphatase (EC 3.6.1.13)	fig|1423.3195.peg.971
Cofactors, Vitamins, Prosthetic Groups, Pigments	Cofactors, Vitamins, Prosthetic Groups, Pigments - no subcategory	Thiamin biosynthesis	Glycine oxidase ThiO (EC 1.4.3.19)	fig|1423.3195.peg.3157
	Cofactors, Vitamins, Prosthetic Groups, Pigments - no subcategory	Thiamin biosynthesis	Sulfur carrier protein ThiS	fig|1423.3195.peg.3156
	Cofactors, Vitamins, Prosthetic Groups, Pigments - no subcategory	Thiamin biosynthesis	Substrate-specific component ThiT of thiamin ECF transporter	fig|1423.3195.peg.4074
	Cofactors, Vitamins, Prosthetic Groups, Pigments - no subcategory	Thiamin biosynthesis	Hydroxymethylpyrimidine ABC transporter, transmembrane component	fig|1423.3195.peg.201
	Cofactors, Vitamins, Prosthetic Groups, Pigments - no subcategory	Thiamin biosynthesis	Substrate-specific component YkoE of thiamin-regulated ECF transporter for HydroxyMethylPyrimidine	fig|1423.3195.peg.1868
	Cofactors, Vitamins, Prosthetic Groups, Pigments - no subcategory	Thiamin biosynthesis	Hydroxyethylthiazole kinase (EC 2.7.1.50)	fig|1423.3195.peg.3485
	Cofactors, Vitamins, Prosthetic Groups, Pigments - no subcategory	Thiamin biosynthesis	Hydroxymethylpyrimidine ABC transporter, ATPase component	fig|1423.3195.peg.202
	Cofactors, Vitamins, Prosthetic Groups, Pigments - no subcategory	Thiamin biosynthesis	Transmembrane component YkoC of energizing module of thiamin-regulated ECF transporter for HydroxyMethylPyrimidine	fig|1423.3195.peg.1870
	Cofactors, Vitamins, Prosthetic Groups, Pigments - no subcategory	Thiamin biosynthesis	Thiamin pyrophosphokinase (EC 2.7.6.2)	fig|1423.3195.peg.1592
	Cofactors, Vitamins, Prosthetic Groups, Pigments - no subcategory	Thiamin biosynthesis	Thiamin-phosphate pyrophosphorylase (EC 2.5.1.3)	fig|1423.3195.peg.3484
	Cofactors, Vitamins, Prosthetic Groups, Pigments - no subcategory	Thiamin biosynthesis	1-deoxy-D-xylulose 5-phosphate synthase (EC 2.2.1.7)	fig|1423.3195.peg.899
	Cofactors, Vitamins, Prosthetic Groups, Pigments - no subcategory	Thiamin biosynthesis	Thiamine-monophosphate kinase (EC 2.7.4.16)	fig|1423.3195.peg.3782
	Folate and pterines	5-FCL-like protein	Phosphoribosylaminoimidazolecarboxamide formyltransferase (EC 2.1.2.3)	fig|1423.3195.peg.3850
	Folate and pterines	5-FCL-like protein	Formyltetrahydrofolate deformylase (EC 3.5.1.10)	fig|1423.3195.peg.1883
	Folate and pterines	5-FCL-like protein	Methylenetetrahydrofolate dehydrogenase (NADP+) (EC 1.5.1.5)	fig|1423.3195.peg.895
	Folate and pterines	5-FCL-like protein	5-formyltetrahydrofolate cyclo-ligase (EC 6.3.3.2)	fig|1423.3195.peg.835
	Folate and pterines	5-FCL-like protein	Phosphoribosylglycinamide formyltransferase (EC 2.1.2.2)	fig|1423.3195.peg.3849
	Folate and pterines	5-FCL-like protein	Thiamin-phosphate pyrophosphorylase (EC 2.5.1.3)	fig|1423.3195.peg.3484
	Folate and pterines	5-FCL-like protein	Alcohol dehydrogenase (EC 1.1.1.1)	fig|1423.3195.peg.584,
				fig|1423.3195.peg.4536
	Folate and pterines	5-FCL-like protein	5,10-methylenetetrahydrofolate reductase (EC 1.5.1.20)	fig|1423.3195.peg.3228
	Folate and pterines	5-FCL-like protein	Hydroxyethylthiazole kinase (EC 2.7.1.50)	fig|1423.3195.peg.3485
	Folate and pterines	5-FCL-like protein	Dihydrolipoamide acetyltransferase component of pyruvate dehydrogenase complex (EC 2.3.1.12)	fig|1423.3195.peg.1717
	Folate and pterines	5-FCL-like protein	Isocitrate dehydrogenase [NADP] (EC 1.1.1.42)	fig|1423.3195.peg.357
	Folate and pterines	5-FCL-like protein	Thiamine-monophosphate kinase (EC 2.7.4.16)	fig|1423.3195.peg.3782
	Folate and pterines	5-FCL-like protein	Dihydrofolate reductase (EC 1.5.1.3)	fig|1423.3195.peg.1167
	Folate and pterines	5-FCL-like protein	Serine hydroxymethyltransferase (EC 2.1.2.1)	fig|1423.3195.peg.2396
	Folate and pterines	Folate Biosynthesis	Dihydrofolate synthase (EC 6.3.2.12)	fig|1423.3195.peg.468
	Folate and pterines	Folate Biosynthesis	Para-aminobenzoate synthase, aminase component (EC 2.6.1.85)	fig|1423.3195.peg.127
	Folate and pterines	Folate Biosynthesis	5-formyltetrahydrofolate cyclo-ligase (EC 6.3.3.2)	fig|1423.3195.peg.835
	Folate and pterines	Folate Biosynthesis	GTP cyclohydrolase I (EC 3.5.4.16) type 1	fig|1423.3195.peg.1066
	Folate and pterines	Folate Biosynthesis	Thymidylate synthase (EC 2.1.1.45)	fig|1423.3195.peg.1166,
				fig|1423.3195.peg.1385,
				fig|1423.3195.peg.4365
	Folate and pterines	Folate Biosynthesis	Dihydroneopterin aldolase (EC 4.1.2.25)	fig|1423.3195.peg.131
	Folate and pterines	Folate Biosynthesis	Dihydrofolate reductase (EC 1.5.1.3)	fig|1423.3195.peg.1167
	Folate and pterines	Folate Biosynthesis	Para-aminobenzoate synthase, amidotransferase component (EC 2.6.1.85)	fig|1423.3195.peg.128
	Folate and pterines	Folate Biosynthesis	Dihydropteroate synthase (EC 2.5.1.15)	fig|1423.3195.peg.130
	Folate and pterines	Folate Biosynthesis	2-amino-4-hydroxy-6-hydroxymethyldihydropteridine pyrophosphokinase (EC 2.7.6.3)	fig|1423.3195.peg.132
	Folate and pterines	Folate Biosynthesis	Folylpolyglutamate synthase (EC 6.3.2.17)	fig|1423.3195.peg.468
	Folate and pterines	Folate Biosynthesis	Aminodeoxychorismate lyase (EC 4.1.3.38)	fig|1423.3195.peg.129
	Folate and pterines	Folate Biosynthesis	GTP cyclohydrolase I (EC 3.5.4.16) type 2	fig|1423.3195.peg.2706
	Folate and pterines	Folate biosynthesis cluster	GTP cyclohydrolase I (EC 3.5.4.16) type 1	fig|1423.3195.peg.1066
	Folate and pterines	Folate biosynthesis cluster	Aspartate 1-decarboxylase (EC 4.1.1.11)	fig|1423.3195.peg.1103
	Folate and pterines	Folate biosynthesis cluster	tRNA(Ile)-lysidine synthetase (EC 6.3.4.19)	fig|1423.3195.peg.120
	Folate and pterines	Folate biosynthesis cluster	2-amino-4-hydroxy-6-hydroxymethyldihydropteridine pyrophosphokinase (EC 2.7.6.3)	fig|1423.3195.peg.132
	Folate and pterines	Folate biosynthesis cluster	Hypoxanthine-guanine phosphoribosyltransferase (EC 2.4.2.8)	fig|1423.3195.peg.121
	Folate and pterines	Folate biosynthesis cluster	Pantoate--beta-alanine ligase (EC 6.3.2.1)	fig|1423.3195.peg.1102
	Folate and pterines	Folate biosynthesis cluster	Dihydroneopterin aldolase (EC 4.1.2.25)	fig|1423.3195.peg.131
	Folate and pterines	Folate biosynthesis cluster	Dihydropteroate synthase (EC 2.5.1.15)	fig|1423.3195.peg.130
	Folate and pterines	Folate biosynthesis cluster	transmembrane protein, distant homology with ydbS	fig|1423.3195.peg.2849
	Pyridoxine	Pyridoxin (Vitamin B6) Biosynthesis	NAD-dependent glyceraldehyde-3-phosphate dehydrogenase (EC 1.2.1.12)	fig|1423.3195.peg.2081
	Pyridoxine	Pyridoxin (Vitamin B6) Biosynthesis	D-3-phosphoglycerate dehydrogenase (EC 1.1.1.95)	fig|1423.3195.peg.1033
	Pyridoxine	Pyridoxin (Vitamin B6) Biosynthesis	1-deoxy-D-xylulose 5-phosphate synthase (EC 2.2.1.7)	fig|1423.3195.peg.899
	Pyridoxine	Pyridoxin (Vitamin B6) Biosynthesis	Phosphoserine aminotransferase (EC 2.6.1.52)	fig|1423.3195.peg.3332
	Pyridoxine	Pyridoxin(Vitamin B6) Degradation Pathway	Hypothetical NagD-like phosphatase	fig|1423.3195.peg.4209
	Lipoic acid	Lipoic acid metabolism	Lipoate-protein ligase A	fig|1423.3195.peg.3309
	Biotin	Biotin biosynthesis Experimental	Adenosylmethionine-8-amino-7-oxononanoate aminotransferase (EC 2.6.1.62)	fig|1423.3195.peg.241
	Biotin	Biotin biosynthesis Experimental	Competence protein F homolog, phosphoribosyltransferase domain	fig|1423.3195.peg.2233
	Biotin	Biotin biosynthesis Experimental	8-amino-7-oxononanoate synthase (EC 2.3.1.47)	fig|1423.3195.peg.242
	Biotin	Biotin biosynthesis Experimental	Biotin synthase (EC 2.8.1.6)	fig|1423.3195.peg.244
	Biotin	Biotin biosynthesis	Adenosylmethionine-8-amino-7-oxononanoate aminotransferase (EC 2.6.1.62)	fig|1423.3195.peg.241
	Biotin	Biotin biosynthesis	Pimeloyl-CoA synthase (EC 6.2.1.14)	fig|1423.3195.peg.240
	Biotin	Biotin biosynthesis	Substrate-specific component BioY of biotin ECF transporter	fig|1423.3195.peg.3295,
				fig|1423.3195.peg.4181
	Biotin	Biotin biosynthesis	8-amino-7-oxononanoate synthase (EC 2.3.1.47)	fig|1423.3195.peg.242
	Biotin	Biotin biosynthesis	Long-chain-fatty-acid--CoA ligase (EC 6.2.1.3)	fig|1423.3195.peg.415,
				fig|1423.3195.peg.1316,
				fig|1423.3195.peg.2804,
				fig|1423.3195.peg.3296,
				fig|1423.3195.peg.3307
	Biotin	Biotin biosynthesis	Biotin operon repressor	fig|1423.3195.peg.1100
	Biotin	Biotin biosynthesis	Biotin synthase (EC 2.8.1.6)	fig|1423.3195.peg.244
	Biotin	Biotin biosynthesis	3-ketoacyl-CoA thiolase (EC 2.3.1.16)	fig|1423.3195.peg.3297
	NAD and NADP	NAD and NADP cofactor biosynthesis global	Nicotinate-nucleotide adenylyltransferase (EC 2.7.7.18)	fig|1423.3195.peg.756
	NAD and NADP	NAD and NADP cofactor biosynthesis global	Nicotinamidase (EC 3.5.1.19)	fig|1423.3195.peg.4155
	NAD and NADP	NAD and NADP cofactor biosynthesis global	NAD kinase (EC 2.7.1.23)	fig|1423.3195.peg.3163
	NAD and NADP	NAD and NADP cofactor biosynthesis global	Quinolinate synthetase (EC 2.5.1.72)	fig|1423.3195.peg.492
	NAD and NADP	NAD and NADP cofactor biosynthesis global	N-Ribosylnicotinamide phosphorylase (EC 2.4.2.1)	fig|1423.3195.peg.984
	NAD and NADP	NAD and NADP cofactor biosynthesis global	L-aspartate oxidase (EC 1.4.3.16)	fig|1423.3195.peg.490
	NAD and NADP	NAD and NADP cofactor biosynthesis global	Isochorismatase (EC 3.3.2.1) of siderophore biosynthesis	fig|1423.3195.peg.4175
	NAD and NADP	NAD and NADP cofactor biosynthesis global	NAD synthetase (EC 6.3.1.5)	fig|1423.3195.peg.2684
	NAD and NADP	NAD and NADP cofactor biosynthesis global	Transcriptional repressor for NAD biosynthesis in gram-positives	fig|1423.3195.peg.488
	NAD and NADP	NAD and NADP cofactor biosynthesis global	Quinolinate phosphoribosyltransferase [decarboxylating] (EC 2.4.2.19)	fig|1423.3195.peg.491
	NAD and NADP	NAD and NADP cofactor biosynthesis global	ADP-ribose pyrophosphatase (EC 3.6.1.13)	fig|1423.3195.peg.971
	NAD and NADP	NAD and NADP cofactor biosynthesis global	Niacin transporter NiaP	fig|1423.3195.peg.2666
	Riboflavin, FMN, FAD	Riboflavin, FMN and FAD metabolism in plants	Multi antimicrobial extrusion protein (Na(+)/drug antiporter), MATE family of MDR efflux pumps	fig|1423.3195.peg.4427
	Riboflavin, FMN, FAD	Riboflavin, FMN and FAD metabolism in plants	Riboflavin synthase eubacterial/eukaryotic (EC 2.5.1.9)	fig|1423.3195.peg.1013
	Riboflavin, FMN, FAD	Riboflavin, FMN and FAD metabolism in plants	5-amino-6-(5-phosphoribosylamino)uracil reductase (EC 1.1.1.193)	fig|1423.3195.peg.1012
	Riboflavin, FMN, FAD	Riboflavin, FMN and FAD metabolism in plants	Riboflavin kinase (EC 2.7.1.26)	fig|1423.3195.peg.336,
				fig|1423.3195.peg.337,
				fig|1423.3195.peg.1504
	Riboflavin, FMN, FAD	Riboflavin, FMN and FAD metabolism in plants	GTP cyclohydrolase II (EC 3.5.4.25)	fig|1423.3195.peg.1014
	Riboflavin, FMN, FAD	Riboflavin, FMN and FAD metabolism in plants	Diaminohydroxyphosphoribosylaminopyrimidine deaminase (EC 3.5.4.26)	fig|1423.3195.peg.1012
	Riboflavin, FMN, FAD	Riboflavin, FMN and FAD metabolism in plants	6,7-dimethyl-8-ribityllumazine synthase (EC 2.5.1.78)	fig|1423.3195.peg.1015
	Riboflavin, FMN, FAD	Riboflavin, FMN and FAD metabolism in plants	Substrate-specific component RibU of riboflavin ECF transporter	fig|1423.3195.peg.1035
	Riboflavin, FMN, FAD	Riboflavin, FMN and FAD metabolism in plants	FMN adenylyltransferase (EC 2.7.7.2)	fig|1423.3195.peg.336,
				fig|1423.3195.peg.1504
	Riboflavin, FMN, FAD	Flavodoxin	Flavodoxin	fig|1423.3195.peg.1764,
				fig|1423.3195.peg.1766
	Coenzyme A	Coenzyme A Biosynthesis	Dephospho-CoA kinase (EC 2.7.1.24)	fig|1423.3195.peg.365
	Coenzyme A	Coenzyme A Biosynthesis	2-dehydropantoate 2-reductase (EC 1.1.1.169)	fig|1423.3195.peg.1663,
				fig|1423.3195.peg.1735
	Coenzyme A	Coenzyme A Biosynthesis	Phosphopantetheine adenylyltransferase (EC 2.7.7.3)	fig|1423.3195.peg.1673
	Coenzyme A	Coenzyme A Biosynthesis	Pantoate--beta-alanine ligase (EC 6.3.2.1)	fig|1423.3195.peg.1102
	Coenzyme A	Coenzyme A Biosynthesis	Phosphopantothenoylcysteine synthetase (EC 6.3.2.5)	fig|1423.3195.peg.1602
	Coenzyme A	Coenzyme A Biosynthesis	Phosphopantothenoylcysteine decarboxylase (EC 4.1.1.36)	fig|1423.3195.peg.1602
	Coenzyme A	Coenzyme A Biosynthesis	3-methyl-2-oxobutanoate hydroxymethyltransferase (EC 2.1.2.11)	fig|1423.3195.peg.1101
	Coenzyme A	Coenzyme A Biosynthesis	Pantothenate kinase (EC 2.7.1.33)	fig|1423.3195.peg.954
	Coenzyme A	Coenzyme A Biosynthesis	Aspartate 1-decarboxylase (EC 4.1.1.11)	fig|1423.3195.peg.1103
	Coenzyme A	Coenzyme A Biosynthesis	Pantothenate kinase type III, CoaX-like (EC 2.7.1.33)	fig|1423.3195.peg.123
	Coenzyme A	Coenzyme A Biosynthesis cluster	3-methyl-2-oxobutanoate hydroxymethyltransferase (EC 2.1.2.11)	fig|1423.3195.peg.1101
	Coenzyme A	Coenzyme A Biosynthesis cluster	Aspartate 1-decarboxylase (EC 4.1.1.11)	fig|1423.3195.peg.1103
	Coenzyme A	Coenzyme A Biosynthesis cluster	Pantothenate kinase type III, CoaX-like (EC 2.7.1.33)	fig|1423.3195.peg.123
	Coenzyme A	Coenzyme A Biosynthesis cluster	Pantoate--beta-alanine ligase (EC 6.3.2.1)	fig|1423.3195.peg.1102
	Quinone cofactors	Menaquinone and Phylloquinone Biosynthesis -- gjo	O-succinylbenzoate synthase (EC 4.2.1.113)	fig|1423.3195.peg.185
	Quinone cofactors	Menaquinone and Phylloquinone Biosynthesis -- gjo	2-succinyl-6-hydroxy-2,4-cyclohexadiene-1-carboxylate synthase (EC 4.2.99.20)	fig|1423.3195.peg.182
	Quinone cofactors	Menaquinone and Phylloquinone Biosynthesis -- gjo	Menaquinone-specific isochorismate synthase (EC 5.4.4.2)	fig|1423.3195.peg.180
	Quinone cofactors	Menaquinone and Phylloquinone Biosynthesis -- gjo	Naphthoate synthase (EC 4.1.3.36)	fig|1423.3195.peg.183
	Quinone cofactors	Menaquinone and Phylloquinone Biosynthesis -- gjo	2-succinyl-5-enolpyruvyl-6-hydroxy-3-cyclohexene-1-carboxylic-acid synthase (EC 2.2.1.9)	fig|1423.3195.peg.181
	Quinone cofactors	Menaquinone and Phylloquinone Biosynthesis -- gjo	1,4-dihydroxy-2-naphthoate polyprenyltransferase (EC 2.5.1.74)	fig|1423.3195.peg.3507
	Quinone cofactors	Menaquinone and Phylloquinone Biosynthesis -- gjo	O-succinylbenzoic acid--CoA ligase (EC 6.2.1.26)	fig|1423.3195.peg.184
	Quinone cofactors	Menaquinone and Phylloquinone Biosynthesis	O-succinylbenzoate synthase (EC 4.2.1.113)	fig|1423.3195.peg.185
	Quinone cofactors	Menaquinone and Phylloquinone Biosynthesis	2-succinyl-6-hydroxy-2,4-cyclohexadiene-1-carboxylate synthase (EC 4.2.99.20)	fig|1423.3195.peg.182
	Quinone cofactors	Menaquinone and Phylloquinone Biosynthesis	Naphthoate synthase (EC 4.1.3.36)	fig|1423.3195.peg.183
	Quinone cofactors	Menaquinone and Phylloquinone Biosynthesis	Menaquinone-specific isochorismate synthase (EC 5.4.4.2)	fig|1423.3195.peg.180
	Quinone cofactors	Menaquinone and Phylloquinone Biosynthesis	2-succinyl-5-enolpyruvyl-6-hydroxy-3-cyclohexene-1-carboxylic-acid synthase (EC 2.2.1.9)	fig|1423.3195.peg.181
	Quinone cofactors	Menaquinone and Phylloquinone Biosynthesis	1,4-dihydroxy-2-naphthoate polyprenyltransferase (EC 2.5.1.74)	fig|1423.3195.peg.3507
	Quinone cofactors	Menaquinone and Phylloquinone Biosynthesis	O-succinylbenzoic acid--CoA ligase (EC 6.2.1.26)	fig|1423.3195.peg.184
Carbohydrates	Polysaccharides	Glycogen metabolism	Glucose-1-phosphate adenylyltransferase (EC 2.7.7.27)	fig|1423.3195.peg.166
	Polysaccharides	Glycogen metabolism	Glycogen biosynthesis protein GlgD, glucose-1-phosphate adenylyltransferase family	fig|1423.3195.peg.167
	Polysaccharides	Glycogen metabolism	1,4-alpha-glucan (glycogen) branching enzyme, GH-13-type (EC 2.4.1.18)	fig|1423.3195.peg.165
	Polysaccharides	Glycogen metabolism	Glycogen synthase, ADP-glucose transglucosylase (EC 2.4.1.21)	fig|1423.3195.peg.168
	Polysaccharides	Glycogen metabolism	Glycogen phosphorylase (EC 2.4.1.1)	fig|1423.3195.peg.169
	Sugar alcohols	Glycerol and Glycerol-3-phosphate Uptake and Utilization	Glycerol uptake facilitator protein	fig|1423.3195.peg.3409
	Sugar alcohols	Glycerol and Glycerol-3-phosphate Uptake and Utilization	Glycerol kinase (EC 2.7.1.30)	fig|1423.3195.peg.3408
	Sugar alcohols	Glycerol and Glycerol-3-phosphate Uptake and Utilization	Aerobic glycerol-3-phosphate dehydrogenase (EC 1.1.5.3)	fig|1423.3195.peg.3407
	Sugar alcohols	Glycerol and Glycerol-3-phosphate Uptake and Utilization	Glycerol-3-phosphate transporter	fig|1423.3195.peg.2582
	Sugar alcohols	Glycerol and Glycerol-3-phosphate Uptake and Utilization	Glycerol-3-phosphate dehydrogenase [NAD(P)+] (EC 1.1.1.94)	fig|1423.3195.peg.1060
	Sugar alcohols	Glycerol and Glycerol-3-phosphate Uptake and Utilization	Glycerophosphoryl diester phosphodiesterase (EC 3.1.4.46)	fig|1423.3195.peg.910,
				fig|1423.3195.peg.3374
	Sugar alcohols	Glycerol and Glycerol-3-phosphate Uptake and Utilization	Glycerol-3-phosphate responsive antiterminator (mRNA-binding)	fig|1423.3195.peg.3410
	Sugar alcohols	Inositol catabolism	Glyceraldehyde-3-phosphate ketol-isomerase (EC 5.3.1.1)	fig|1423.3195.peg.3632
	Sugar alcohols	Inositol catabolism	Minor myo-inositol transporter IolF	fig|1423.3195.peg.3634
	Sugar alcohols	Inositol catabolism	Predicted transcriptional regulator of the myo-inositol catabolic operon	fig|1423.3195.peg.3246
	Sugar alcohols	Inositol catabolism	Myo-inositol 2-dehydrogenase 1 (EC 1.1.1.18)	fig|1423.3195.peg.501,
				fig|1423.3195.peg.3633
	Sugar alcohols	Inositol catabolism	Major myo-inositol transporter IolT	fig|1423.3195.peg.1394,
				fig|1423.3195.peg.3644,
				fig|1423.3195.peg.3818
	Sugar alcohols	Inositol catabolism	Inosose dehydratase (EC 4.2.1.44)	fig|1423.3195.peg.3635
	Sugar alcohols	Inositol catabolism	5-keto-2-deoxygluconokinase (EC 2.7.1.92)	fig|1423.3195.peg.3637
	Sugar alcohols	Inositol catabolism	Transcriptional repressor of the myo-inositol catabolic operon DeoR family	fig|1423.3195.peg.3640
	Sugar alcohols	Inositol catabolism	5-keto-2-deoxy-D-gluconate-6 phosphate aldolase (EC 4.1.2.29)	fig|1423.3195.peg.3630
	One-carbon Metabolism	One-carbon metabolism by tetrahydropterines	5-formyltetrahydrofolate cyclo-ligase (EC 6.3.3.2)	fig|1423.3195.peg.835
	One-carbon Metabolism	One-carbon metabolism by tetrahydropterines	Methenyltetrahydrofolate cyclohydrolase (EC 3.5.4.9)	fig|1423.3195.peg.895
	One-carbon Metabolism	One-carbon metabolism by tetrahydropterines	Methylenetetrahydrofolate dehydrogenase (NADP+) (EC 1.5.1.5)	fig|1423.3195.peg.895
	One-carbon Metabolism	One-carbon metabolism by tetrahydropterines	Formyltetrahydrofolate deformylase (EC 3.5.1.10)	fig|1423.3195.peg.1883
	One-carbon Metabolism	One-carbon metabolism by tetrahydropterines	5,10-methylenetetrahydrofolate reductase (EC 1.5.1.20)	fig|1423.3195.peg.3228
	Monosaccharides	Fructose utilization	Transcriptional repressor of the fructose operon, DeoR family	fig|1423.3195.peg.1741
	Monosaccharides	Fructose utilization	Phosphotransferase system, phosphocarrier protein HPr	fig|1423.3195.peg.1793
	Monosaccharides	Fructose utilization	1-phosphofructokinase (EC 2.7.1.56)	fig|1423.3195.peg.1740
	Monosaccharides	Fructose utilization	Transaldolase (EC 2.2.1.2)	fig|1423.3195.peg.2420
	Monosaccharides	Fructose utilization	Phosphoenolpyruvate-protein phosphotransferase of PTS system (EC 2.7.3.9)	fig|1423.3195.peg.1792
	Monosaccharides	Fructose utilization	Fructokinase (EC 2.7.1.4)	fig|1423.3195.peg.618,
				fig|1423.3195.peg.2979,
				fig|1423.3195.peg.3811
	Monosaccharides	D-galactarate, D-glucarate and D-glycerate catabolism	2-hydroxy-3-oxopropionate reductase (EC 1.1.1.60)	fig|1423.3195.peg.1787
	Monosaccharides	D-galactarate, D-glucarate and D-glycerate catabolism	Predicted 5-dehydro-4-deoxyglucarate regulator YcbG	fig|1423.3195.peg.2618
	Monosaccharides	D-galactarate, D-glucarate and D-glycerate catabolism	Glucarate dehydratase (EC 4.2.1.40)	fig|1423.3195.peg.2617
	Monosaccharides	D-galactarate, D-glucarate and D-glycerate catabolism	5-dehydro-4-deoxyglucarate dehydratase (EC 4.2.1.41)	fig|1423.3195.peg.2614
	Monosaccharides	D-galactarate, D-glucarate and D-glycerate catabolism	Glycerate kinase (EC 2.7.1.31)	fig|1423.3195.peg.3663
	Monosaccharides	D-galactarate, D-glucarate and D-glycerate catabolism	D-galactarate dehydratase (EC 4.2.1.42)	fig|1423.3195.peg.2619
	Monosaccharides	Xylose utilization	Xylose isomerase (EC 5.3.1.5)	fig|1423.3195.peg.1397
	Monosaccharides	Xylose utilization	Xylulose kinase (EC 2.7.1.17)	fig|1423.3195.peg.1396
	Monosaccharides	Xylose utilization	Xylose-responsive transcription regulator, ROK family	fig|1423.3195.peg.1398
	Monosaccharides	Xylose utilization	Xyloside transporter XynT	fig|1423.3195.peg.1400
	Monosaccharides	L-Arabinose utilization	Arabinan endo-1,5-alpha-L-arabinosidase (EC 3.2.1.99)	fig|1423.3195.peg.389,
				fig|1423.3195.peg.3594
	Monosaccharides	L-Arabinose utilization	Arabinose-proton symporter	fig|1423.3195.peg.2083
	Monosaccharides	L-Arabinose utilization	L-ribulose-5-phosphate 4-epimerase (EC 5.1.3.4)	fig|1423.3195.peg.392
	Monosaccharides	L-Arabinose utilization	L-arabinose isomerase (EC 5.3.1.4)	fig|1423.3195.peg.390
	Monosaccharides	L-Arabinose utilization	Ribulokinase (EC 2.7.1.16)	fig|1423.3195.peg.391
	Monosaccharides	Deoxyribose and Deoxynucleoside Catabolism	Phosphopentomutase (EC 5.4.2.7)	fig|1423.3195.peg.983
	Monosaccharides	Deoxyribose and Deoxynucleoside Catabolism	Ribokinase (EC 2.7.1.15)	fig|1423.3195.peg.2287
	Monosaccharides	Deoxyribose and Deoxynucleoside Catabolism	Pyrimidine-nucleoside phosphorylase (EC 2.4.2.2)	fig|1423.3195.peg.3602
	Monosaccharides	Deoxyribose and Deoxynucleoside Catabolism	Purine nucleoside phosphorylase (EC 2.4.2.1)	fig|1423.3195.peg.984,
				fig|1423.3195.peg.4407
	Monosaccharides	Deoxyribose and Deoxynucleoside Catabolism	Deoxyribonucleoside regulator DeoR (transcriptional repressor)	fig|1423.3195.peg.3606
	Monosaccharides	Deoxyribose and Deoxynucleoside Catabolism	Deoxyribose-phosphate aldolase (EC 4.1.2.4)	fig|1423.3195.peg.3604
	Monosaccharides	Deoxyribose and Deoxynucleoside Catabolism	Na+ dependent nucleoside transporter NupC	fig|1423.3195.peg.3564,
				fig|1423.3195.peg.3603,
				fig|1423.3195.peg.4197
	Monosaccharides	D-gluconate and ketogluconates metabolism	Gluconate operon transcriptional repressor	fig|1423.3195.peg.3664
	Monosaccharides	D-gluconate and ketogluconates metabolism	6-phosphogluconate dehydrogenase, decarboxylating (EC 1.1.1.44)	fig|1423.3195.peg.746,
				fig|1423.3195.peg.943,
				fig|1423.3195.peg.3667
	Monosaccharides	D-gluconate and ketogluconates metabolism	Gluconate permease, Bsu4004 homolog	fig|1423.3195.peg.3666,
				fig|1423.3195.peg.4419
	Monosaccharides	D-gluconate and ketogluconates metabolism	Gluconokinase (EC 2.7.1.12)	fig|1423.3195.peg.3665
	Monosaccharides	D-gluconate and ketogluconates metabolism	Glucose 1-dehydrogenase (EC 1.1.1.47)	fig|1423.3195.peg.2654,
				fig|1423.3195.peg.2777
	Monosaccharides	D-ribose utilization	Ribokinase (EC 2.7.1.15)	fig|1423.3195.peg.2287
	Monosaccharides	D-ribose utilization	Ribose operon repressor	fig|1423.3195.peg.2286
	Monosaccharides	D-ribose utilization	Ribose 5-phosphate isomerase B (EC 5.3.1.6)	fig|1423.3195.peg.2399
	Monosaccharides	D-Galacturonate and D-Glucuronate Utilization	Pectate lyase precursor (EC 4.2.2.2)	fig|1423.3195.peg.3957
	Monosaccharides	D-Galacturonate and D-Glucuronate Utilization	Hexuronate transporter	fig|1423.3195.peg.1967
	Monosaccharides	D-Galacturonate and D-Glucuronate Utilization	D-mannonate oxidoreductase (EC 1.1.1.57)	fig|1423.3195.peg.1968
	Monosaccharides	D-Galacturonate and D-Glucuronate Utilization	Glucuronide transporter UidB	fig|1423.3195.peg.1972
	Monosaccharides	D-Galacturonate and D-Glucuronate Utilization	2-dehydro-3-deoxy-D-gluconate 5-dehydrogenase (EC 1.1.1.127)	fig|1423.3195.peg.1131
	Monosaccharides	D-Galacturonate and D-Glucuronate Utilization	Pectin lyase (EC 4.2.2.10)	fig|1423.3195.peg.4513
	Monosaccharides	D-Galacturonate and D-Glucuronate Utilization	2-dehydro-3-deoxyphosphogluconate aldolase (EC 4.1.2.14)	fig|1423.3195.peg.1135
	Monosaccharides	D-Galacturonate and D-Glucuronate Utilization	Uronate isomerase (EC 5.3.1.12)	fig|1423.3195.peg.1973
	Monosaccharides	D-Galacturonate and D-Glucuronate Utilization	2-deoxy-D-gluconate 3-dehydrogenase (EC 1.1.1.125)	fig|1423.3195.peg.1131
	Monosaccharides	D-Galacturonate and D-Glucuronate Utilization	5-dehydro-4-deoxyglucarate dehydratase (EC 4.2.1.41)	fig|1423.3195.peg.2614
	Monosaccharides	D-Galacturonate and D-Glucuronate Utilization	Altronate oxidoreductase (EC 1.1.1.58)	fig|1423.3195.peg.1965
	Monosaccharides	D-Galacturonate and D-Glucuronate Utilization	Transcriptional regulator KdgR, KDG operon repressor	fig|1423.3195.peg.1133
	Monosaccharides	D-Galacturonate and D-Glucuronate Utilization	2-keto-3-deoxygluconate permease (KDG permease)	fig|1423.3195.peg.1136
	Monosaccharides	D-Galacturonate and D-Glucuronate Utilization	4-deoxy-L-threo-5-hexosulose-uronate ketol-isomerase (EC 5.3.1.17)	fig|1423.3195.peg.1132
	Monosaccharides	D-Galacturonate and D-Glucuronate Utilization	Mannonate dehydratase (EC 4.2.1.8)	fig|1423.3195.peg.1969
	Monosaccharides	D-Galacturonate and D-Glucuronate Utilization	Hexuronate utilization operon transcriptional repressor ExuR	fig|1423.3195.peg.1966
	Monosaccharides	D-Galacturonate and D-Glucuronate Utilization	D-galactarate dehydratase (EC 4.2.1.42)	fig|1423.3195.peg.2619
	Monosaccharides	D-Galacturonate and D-Glucuronate Utilization	Alpha-glucosidase (EC 3.2.1.20)	fig|1423.3195.peg.4105
	Monosaccharides	Mannose Metabolism	Activator of the mannose operon (transcriptional antiterminator), BglG family	fig|1423.3195.peg.2008
	Monosaccharides	Mannose Metabolism	Mannose-6-phosphate isomerase (EC 5.3.1.8)	fig|1423.3195.peg.2006,
				fig|1423.3195.peg.2272,
				fig|1423.3195.peg.2980
	Monosaccharides	D-galactarate, D-glucarate and D-glycerate catabolism - gjo	D-galactarate dehydratase (EC 4.2.1.42)	fig|1423.3195.peg.2619
	Monosaccharides	D-galactarate, D-glucarate and D-glycerate catabolism - gjo	Glycerate kinase (EC 2.7.1.31)	fig|1423.3195.peg.3663
	Monosaccharides	D-galactarate, D-glucarate and D-glycerate catabolism - gjo	5-dehydro-4-deoxyglucarate dehydratase (EC 4.2.1.41)	fig|1423.3195.peg.2614
	Monosaccharides	D-galactarate, D-glucarate and D-glycerate catabolism - gjo	Glucarate dehydratase (EC 4.2.1.40)	fig|1423.3195.peg.2617
	Monosaccharides	D-galactarate, D-glucarate and D-glycerate catabolism - gjo	Predicted 5-dehydro-4-deoxyglucarate regulator YcbG	fig|1423.3195.peg.2618
	Monosaccharides	D-galactarate, D-glucarate and D-glycerate catabolism - gjo	2-hydroxy-3-oxopropionate reductase (EC 1.1.1.60)	fig|1423.3195.peg.1787
	Fermentation	Fermentations: Lactate	Phosphate acetyltransferase (EC 2.3.1.8)	fig|1423.3195.peg.2479
	Fermentation	Fermentations: Lactate	L-lactate dehydrogenase (EC 1.1.1.27)	fig|1423.3195.peg.2676
	Fermentation	Fermentations: Lactate	Acetate kinase (EC 2.7.2.1)	fig|1423.3195.peg.319
	Fermentation	Acetolactate synthase subunits	Acetolactate synthase large subunit (EC 2.2.1.6)	fig|1423.3195.peg.443
	Fermentation	Acetolactate synthase subunits	Acetolactate synthase small subunit (EC 2.2.1.6)	fig|1423.3195.peg.444
	Fermentation	Butanol Biosynthesis	Alcohol dehydrogenase (EC 1.1.1.1)	fig|1423.3195.peg.584,
				fig|1423.3195.peg.4536
	Fermentation	Butanol Biosynthesis	Acetyl-CoA acetyltransferase (EC 2.3.1.9)	fig|1423.3195.peg.911,
				fig|1423.3195.peg.3297
	Fermentation	Butanol Biosynthesis	3-hydroxybutyryl-CoA dehydrogenase (EC 1.1.1.157)	fig|1423.3195.peg.912
	Fermentation	Butanol Biosynthesis	Enoyl-CoA hydratase (EC 4.2.1.17)	fig|1423.3195.peg.417
	Fermentation	Acetoin, butanediol metabolism	Alpha-acetolactate decarboxylase (EC 4.1.1.5)	fig|1423.3195.peg.2295
	Fermentation	Acetoin, butanediol metabolism	2,3-butanediol dehydrogenase, R-alcohol forming, (R)- and (S)-acetoin-specific (EC 1.1.1.4)	fig|1423.3195.peg.3819
	Fermentation	Acetoin, butanediol metabolism	Acetolactate synthase large subunit (EC 2.2.1.6)	fig|1423.3195.peg.443
	Fermentation	Acetoin, butanediol metabolism	Transcriptional regulator of alpha-acetolactate operon AlsR	fig|1423.3195.peg.2297
	Fermentation	Acetoin, butanediol metabolism	Dihydrolipoamide dehydrogenase of acetoin dehydrogenase (EC 1.8.1.4)	fig|1423.3195.peg.4011
	Fermentation	Acetoin, butanediol metabolism	Acetolactate synthase small subunit (EC 2.2.1.6)	fig|1423.3195.peg.444
	Fermentation	Acetoin, butanediol metabolism	Transcriptional activator of acetoin dehydrogenase operon AcoR	fig|1423.3195.peg.4012
	Fermentation	Acetoin, butanediol metabolism	Acetolactate synthase, catabolic (EC 2.2.1.6)	fig|1423.3195.peg.2296
	Fermentation	Acetyl-CoA fermentation to Butyrate	Electron transfer flavoprotein, beta subunit	fig|1423.3195.peg.418
	Fermentation	Acetyl-CoA fermentation to Butyrate	Enoyl-CoA hydratase (EC 4.2.1.17)	fig|1423.3195.peg.417
	Fermentation	Acetyl-CoA fermentation to Butyrate	3-hydroxybutyrate dehydrogenase (EC 1.1.1.30)	fig|1423.3195.peg.3557
	Fermentation	Acetyl-CoA fermentation to Butyrate	Electron transfer flavoprotein, alpha subunit	fig|1423.3195.peg.419
	Fermentation	Acetyl-CoA fermentation to Butyrate	Acetyl-CoA acetyltransferase (EC 2.3.1.9)	fig|1423.3195.peg.911,
				fig|1423.3195.peg.3297
	Fermentation	Acetyl-CoA fermentation to Butyrate	3-hydroxybutyryl-CoA dehydrogenase (EC 1.1.1.157)	fig|1423.3195.peg.912
	Aminosugars	Neotrehalosadiamine (NTD) Biosynthesis Operon	NTD biosynthesis operon protein NtdA	fig|1423.3195.peg.3275
	Aminosugars	Neotrehalosadiamine (NTD) Biosynthesis Operon	NTD biosynthesis operon regulator NtdR	fig|1423.3195.peg.3274
	Aminosugars	Neotrehalosadiamine (NTD) Biosynthesis Operon	NTD biosynthesis operon putative hydrolase NtdB (EC 3.-.-.-)	fig|1423.3195.peg.3276
	Aminosugars	Neotrehalosadiamine (NTD) Biosynthesis Operon	NTD biosynthesis operon putative oxidoreductase NtdC (EC 1.-.-.-)	fig|1423.3195.peg.3277
	Aminosugars	Chitin and N-acetylglucosamine utilization	Glucosamine-6-phosphate deaminase (EC 3.5.99.6)	fig|1423.3195.peg.2193,
				fig|1423.3195.peg.2602
	Aminosugars	Chitin and N-acetylglucosamine utilization	Predicted transcriptional regulator of N-Acetylglucosamine utilization, GntR family	fig|1423.3195.peg.2194,
				fig|1423.3195.peg.2603
	Aminosugars	Chitin and N-acetylglucosamine utilization	N-acetylglucosamine-6-phosphate deacetylase (EC 3.5.1.25)	fig|1423.3195.peg.2192
	Central carbohydrate metabolism	Dehydrogenase complexes	Dihydrolipoamide succinyltransferase component (E2) of 2-oxoglutarate dehydrogenase complex (EC 2.3.1.61)	fig|1423.3195.peg.4436
	Central carbohydrate metabolism	Dehydrogenase complexes	Pyruvate dehydrogenase E1 component beta subunit (EC 1.2.4.1)	fig|1423.3195.peg.1718
	Central carbohydrate metabolism	Dehydrogenase complexes	Cytosol aminopeptidase PepA (EC 3.4.11.1)	fig|1423.3195.peg.4183
	Central carbohydrate metabolism	Dehydrogenase complexes	Dihydrolipoamide acetyltransferase component of pyruvate dehydrogenase complex (EC 2.3.1.12)	fig|1423.3195.peg.1717
	Central carbohydrate metabolism	Dehydrogenase complexes	Pyruvate dehydrogenase E1 component alpha subunit (EC 1.2.4.1)	fig|1423.3195.peg.1719
	Central carbohydrate metabolism	Dehydrogenase complexes	Dihydrolipoamide acyltransferase component of branched-chain alpha-keto acid dehydrogenase complex (EC 2.3.1.168)	fig|1423.3195.peg.925
	Central carbohydrate metabolism	Dehydrogenase complexes	Dihydrolipoamide dehydrogenase of branched-chain alpha-keto acid dehydrogenase (EC 1.8.1.4)	fig|1423.3195.peg.922
	Central carbohydrate metabolism	Dehydrogenase complexes	2-oxoglutarate dehydrogenase E1 component (EC 1.2.4.2)	fig|1423.3195.peg.4435
	Central carbohydrate metabolism	Dehydrogenase complexes	Branched-chain alpha-keto acid dehydrogenase, E1 component, beta subunit (EC 1.2.4.4)	fig|1423.3195.peg.924
	Central carbohydrate metabolism	Dehydrogenase complexes	Branched-chain alpha-keto acid dehydrogenase, E1 component, alpha subunit (EC 1.2.4.4)	fig|1423.3195.peg.923
	Central carbohydrate metabolism	Dehydrogenase complexes	Dihydrolipoamide dehydrogenase of acetoin dehydrogenase (EC 1.8.1.4)	fig|1423.3195.peg.4011
	Central carbohydrate metabolism	Glycolate, glyoxylate interconversions	Glyoxylate reductase (EC 1.1.1.79)	fig|1423.3195.peg.2157
	Central carbohydrate metabolism	Glycolate, glyoxylate interconversions	Hydroxypyruvate reductase (EC 1.1.1.81)	fig|1423.3195.peg.2157,
				fig|1423.3195.peg.4523
	Central carbohydrate metabolism	Glycolate, glyoxylate interconversions	Glyoxylate reductase (EC 1.1.1.26)	fig|1423.3195.peg.2157
	Central carbohydrate metabolism	Methylglyoxal Metabolism	Lactoylglutathione lyase (EC 4.4.1.5)	fig|1423.3195.peg.737
	Central carbohydrate metabolism	Methylglyoxal Metabolism	Methylglyoxal synthase (EC 4.2.3.3)	fig|1423.3195.peg.1096
	Central carbohydrate metabolism	Methylglyoxal Metabolism	Aldehyde dehydrogenase (EC 1.2.1.3)	fig|1423.3195.peg.2511,
				fig|1423.3195.peg.3543,
				fig|1423.3195.peg.3649,
				fig|1423.3195.peg.3940,
				fig|1423.3195.peg.4441,
				fig|1423.3195.peg.2511,
				fig|1423.3195.peg.3543,
				fig|1423.3195.peg.3649,
				fig|1423.3195.peg.3940,
				fig|1423.3195.peg.4441
	Central carbohydrate metabolism	Pyruvate metabolism II: acetyl-CoA, acetogenesis from pyruvate	Pyruvate dehydrogenase E1 component alpha subunit (EC 1.2.4.1)	fig|1423.3195.peg.1719
	Central carbohydrate metabolism	Pyruvate metabolism II: acetyl-CoA, acetogenesis from pyruvate	Dihydrolipoamide acetyltransferase component of pyruvate dehydrogenase complex (EC 2.3.1.12)	fig|1423.3195.peg.1717
	Central carbohydrate metabolism	Pyruvate metabolism II: acetyl-CoA, acetogenesis from pyruvate	Acetate kinase (EC 2.7.2.1)	fig|1423.3195.peg.319
	Central carbohydrate metabolism	Pyruvate metabolism II: acetyl-CoA, acetogenesis from pyruvate	Aldehyde dehydrogenase (EC 1.2.1.3)	fig|1423.3195.peg.2511,
				fig|1423.3195.peg.3543,
				fig|1423.3195.peg.3649,
				fig|1423.3195.peg.3940,
				fig|1423.3195.peg.4441
	Central carbohydrate metabolism	Pyruvate metabolism II: acetyl-CoA, acetogenesis from pyruvate	NAD-independent protein deacetylase AcuC	fig|1423.3195.peg.292
	Central carbohydrate metabolism	Pyruvate metabolism II: acetyl-CoA, acetogenesis from pyruvate	Pyruvate dehydrogenase E1 component beta subunit (EC 1.2.4.1)	fig|1423.3195.peg.1718
	Central carbohydrate metabolism	Pyruvate metabolism II: acetyl-CoA, acetogenesis from pyruvate	Dihydrolipoamide dehydrogenase of pyruvate dehydrogenase complex (EC 1.8.1.4)	fig|1423.3195.peg.1716
	Central carbohydrate metabolism	Pyruvate metabolism II: acetyl-CoA, acetogenesis from pyruvate	NAD-dependent protein deacetylase of SIR2 family	fig|1423.3195.peg.3371
	Central carbohydrate metabolism	Pyruvate metabolism II: acetyl-CoA, acetogenesis from pyruvate	Acetyltransferase AcuA, acetyl-CoA synthetase inhibitor	fig|1423.3195.peg.294
	Central carbohydrate metabolism	Pyruvate metabolism II: acetyl-CoA, acetogenesis from pyruvate	Phosphate acetyltransferase (EC 2.3.1.8)	fig|1423.3195.peg.2479
	Central carbohydrate metabolism	TCA Cycle	Citrate synthase (si) (EC 2.3.3.1)	fig|1423.3195.peg.356,
				fig|1423.3195.peg.3392
	Central carbohydrate metabolism	TCA Cycle	Malate dehydrogenase (EC 1.1.1.37)	fig|1423.3195.peg.358
	Central carbohydrate metabolism	TCA Cycle	Dihydrolipoamide succinyltransferase component (E2) of 2-oxoglutarate dehydrogenase complex (EC 2.3.1.61)	fig|1423.3195.peg.4436
	Central carbohydrate metabolism	TCA Cycle	Aconitate hydratase (EC 4.2.1.3)	fig|1423.3195.peg.1346
	Central carbohydrate metabolism	TCA Cycle	Succinyl-CoA ligase [ADP-forming] alpha chain (EC 6.2.1.5)	fig|1423.3195.peg.1563
	Central carbohydrate metabolism	TCA Cycle	Fumarate hydratase class II (EC 4.2.1.2)	fig|1423.3195.peg.4291
	Central carbohydrate metabolism	TCA Cycle	2-oxoglutarate dehydrogenase E1 component (EC 1.2.4.2)	fig|1423.3195.peg.4435
	Central carbohydrate metabolism	TCA Cycle	Dihydrolipoamide dehydrogenase of pyruvate dehydrogenase complex (EC 1.8.1.4)	fig|1423.3195.peg.1716
	Central carbohydrate metabolism	TCA Cycle	Succinyl-CoA ligase [ADP-forming] beta chain (EC 6.2.1.5)	fig|1423.3195.peg.1564
	Central carbohydrate metabolism	TCA Cycle	Isocitrate dehydrogenase [NADP] (EC 1.1.1.42)	fig|1423.3195.peg.357
	Central carbohydrate metabolism	Pentose phosphate pathway	Ribose-phosphate pyrophosphokinase (EC 2.7.6.1)	fig|1423.3195.peg.104
	Central carbohydrate metabolism	Pentose phosphate pathway	6-phosphogluconate dehydrogenase, decarboxylating (EC 1.1.1.44)	fig|1423.3195.peg.746,
				fig|1423.3195.peg.943,
				fig|1423.3195.peg.3667
	Central carbohydrate metabolism	Pentose phosphate pathway	Transketolase (EC 2.2.1.1)	fig|1423.3195.peg.1357
	Central carbohydrate metabolism	Pentose phosphate pathway	Glucose-6-phosphate 1-dehydrogenase (EC 1.1.1.49)	fig|1423.3195.peg.944
	Central carbohydrate metabolism	Pentose phosphate pathway	Ribose 5-phosphate isomerase B (EC 5.3.1.6)	fig|1423.3195.peg.2399
	Central carbohydrate metabolism	Pentose phosphate pathway	6-phosphogluconolactonase (EC 3.1.1.31)	fig|1423.3195.peg.1893
	Central carbohydrate metabolism	Pentose phosphate pathway	Transaldolase (EC 2.2.1.2)	fig|1423.3195.peg.2420
	Central carbohydrate metabolism	Pentose phosphate pathway	Ribulose-phosphate 3-epimerase (EC 5.1.3.1)	fig|1423.3195.peg.1593
	Central carbohydrate metabolism	Pyruvate Alanine Serine Interconversions	D-alanine aminotransferase (EC 2.6.1.21)	fig|1423.3195.peg.3369
	Central carbohydrate metabolism	Pyruvate Alanine Serine Interconversions	L-alanine:glyoxylate aminotransferase (EC 2.6.1.44)	fig|1423.3195.peg.4234
	Central carbohydrate metabolism	Pyruvate Alanine Serine Interconversions	L-serine dehydratase, alpha subunit (EC 4.3.1.17)	fig|1423.3195.peg.1587
	Central carbohydrate metabolism	Pyruvate Alanine Serine Interconversions	Alanine dehydrogenase (EC 1.4.1.1)	fig|1423.3195.peg.4171
	Central carbohydrate metabolism	Pyruvate Alanine Serine Interconversions	L-serine dehydratase, beta subunit (EC 4.3.1.17)	fig|1423.3195.peg.1588
	Central carbohydrate metabolism	Pyruvate Alanine Serine Interconversions	Branched-chain amino acid aminotransferase (EC 2.6.1.42)	fig|1423.3195.peg.2605,
				fig|1423.3195.peg.3515
	Central carbohydrate metabolism	Pyruvate Alanine Serine Interconversions	Alanine racemase (EC 5.1.1.1)	fig|1423.3195.peg.1393,
				fig|1423.3195.peg.2854
	Central carbohydrate metabolism	Pyruvate metabolism I: anaplerotic reactions, PEP	Phosphoenolpyruvate carboxykinase [ATP] (EC 4.1.1.49)	fig|1423.3195.peg.206
	Central carbohydrate metabolism	Pyruvate metabolism I: anaplerotic reactions, PEP	Two-component response regulator, malate (EC 2.7.3.-)	fig|1423.3195.peg.4132
	Central carbohydrate metabolism	Pyruvate metabolism I: anaplerotic reactions, PEP	Two-component sensor histidine kinase, malate (EC 2.7.3.-)	fig|1423.3195.peg.4131
	Central carbohydrate metabolism	Pyruvate metabolism I: anaplerotic reactions, PEP	Phosphoenolpyruvate synthase (EC 2.7.9.2)	fig|1423.3195.peg.4493
	Central carbohydrate metabolism	Pyruvate metabolism I: anaplerotic reactions, PEP	NAD-dependent malic enzyme (EC 1.1.1.38)	fig|1423.3195.peg.274,
				fig|1423.3195.peg.2412
	Central carbohydrate metabolism	Pyruvate metabolism I: anaplerotic reactions, PEP	Pyruvate kinase (EC 2.7.1.40)	fig|1423.3195.peg.352
	Central carbohydrate metabolism	Pyruvate metabolism I: anaplerotic reactions, PEP	NADP-dependent malic enzyme (EC 1.1.1.40)	fig|1423.3195.peg.347
	Di- and oligosaccharides	Sucrose utilization	Sucrose-6-phosphate hydrolase (EC 3.2.1.26)	fig|1423.3195.peg.2516
	Di- and oligosaccharides	Sucrose utilization	Fructokinase (EC 2.7.1.4)	fig|1423.3195.peg.618,
				fig|1423.3195.peg.2979,
				fig|1423.3195.peg.3811
	Di- and oligosaccharides	Sucrose utilization	Sucrose permease, major facilitator superfamily	fig|1423.3195.peg.620
	Di- and oligosaccharides	Sucrose utilization	Sucrose operon repressor ScrR, LacI family	fig|1423.3195.peg.624
	Di- and oligosaccharides	Lactose and Galactose Uptake and Utilization	Aldose 1-epimerase (EC 5.1.3.3)	fig|1423.3195.peg.159
	Di- and oligosaccharides	Lactose and Galactose Uptake and Utilization	Galactose-1-phosphate uridylyltransferase (EC 2.7.7.10)	fig|1423.3195.peg.3473
	Di- and oligosaccharides	Lactose and Galactose Uptake and Utilization	Galactokinase (EC 2.7.1.6)	fig|1423.3195.peg.3474
	Di- and oligosaccharides	Lactose and Galactose Uptake and Utilization	UDP-glucose 4-epimerase (EC 5.1.3.2)	fig|1423.3195.peg.3546
	Carbohydrates - no subcategory	Carbon storage regulator	Carbon storage regulator	fig|1423.3195.peg.2225
	Carbohydrates - no subcategory	Carbon storage regulator	Flagellar assembly factor FliW	fig|1423.3195.peg.2226
	Organic acids	Glycerate metabolism	Glycerate kinase (EC 2.7.1.31)	fig|1423.3195.peg.3663
	Organic acids	Glycerate metabolism	Pyruvate kinase (EC 2.7.1.40)	fig|1423.3195.peg.352
	Organic acids	Glycerate metabolism	2-hydroxy-3-oxopropionate reductase (EC 1.1.1.60)	fig|1423.3195.peg.1787
	Organic acids	Glycerate metabolism	Hydroxypyruvate reductase (EC 1.1.1.81)	fig|1423.3195.peg.2157,
				fig|1423.3195.peg.4523
	Organic acids	Alpha-acetolactate operon	Alpha-acetolactate decarboxylase (EC 4.1.1.5)	fig|1423.3195.peg.2295
	Organic acids	Alpha-acetolactate operon	Transcriptional regulator of alpha-acetolactate operon AlsR	fig|1423.3195.peg.2297
	Organic acids	Alpha-acetolactate operon	Acetolactate synthase, catabolic (EC 2.2.1.6)	fig|1423.3195.peg.2296
	Organic acids	Methylcitrate cycle	2-methylisocitrate dehydratase (EC 4.2.1.99)	fig|1423.3195.peg.1346
	Organic acids	Methylcitrate cycle	2-methylcitrate synthase (EC 2.3.3.5)	fig|1423.3195.peg.914
	Organic acids	Methylcitrate cycle	Methylisocitrate lyase (EC 4.1.3.30)	fig|1423.3195.peg.916
	Organic acids	Methylcitrate cycle	2-methylcitrate dehydratase (EC 4.2.1.79)	fig|1423.3195.peg.915
	Organic acids	Propionate-CoA to Succinate Module	2-methylisocitrate dehydratase (EC 4.2.1.99)	fig|1423.3195.peg.1346
	Organic acids	Propionate-CoA to Succinate Module	2-methylcitrate synthase (EC 2.3.3.5)	fig|1423.3195.peg.914
	Organic acids	Propionate-CoA to Succinate Module	Aconitate hydratase (EC 4.2.1.3)	fig|1423.3195.peg.1346
	Organic acids	Propionate-CoA to Succinate Module	Methylisocitrate lyase (EC 4.1.3.30)	fig|1423.3195.peg.916
	Organic acids	Propionate-CoA to Succinate Module	2-methylcitrate dehydratase (EC 4.2.1.79)	fig|1423.3195.peg.915
Phosphorus Metabolism	Phosphorus Metabolism - no subcategory	Phosphate metabolism	Sodium-dependent phosphate transporter	fig|1423.3195.peg.780
	Phosphorus Metabolism - no subcategory	Phosphate metabolism	Predicted ATPase related to phosphate starvation-inducible protein PhoH	fig|1423.3195.peg.1695
	Phosphorus Metabolism - no subcategory	Phosphate metabolism	Manganese-dependent inorganic pyrophosphatase (EC 3.6.1.1)	fig|1423.3195.peg.3724
	Phosphorus Metabolism - no subcategory	Phosphate metabolism	Probable low-affinity inorganic phosphate transporter	fig|1423.3195.peg.1912
	Phosphorus Metabolism - no subcategory	Phosphate metabolism	Alkaline phosphatase synthesis transcriptional regulatory protein PhoP	fig|1423.3195.peg.360
	Phosphorus Metabolism - no subcategory	Phosphate metabolism	Phosphate starvation-inducible protein PhoH, predicted ATPase	fig|1423.3195.peg.788,
				fig|1423.3195.peg.788
	Phosphorus Metabolism - no subcategory	Phosphate metabolism	Pyrophosphatase PpaX (EC 3.6.1.1)	fig|1423.3195.peg.2188
	Phosphorus Metabolism - no subcategory	Phosphate metabolism	Phosphate regulon sensor protein PhoR (SphS) (EC 2.7.13.3)	fig|1423.3195.peg.361
	Phosphorus Metabolism - no subcategory	Phosphate metabolism	Alkaline phosphatase (EC 3.1.3.1)	fig|1423.3195.peg.2966,
				fig|1423.3195.peg.3396
Phages, Prophages, Transposable elements, Plasmids	Phages, Prophages	Phage DNA synthesis	Thymidine kinase	fig|1423.3195.peg.3081
	Phages, Prophages	Phage DNA synthesis	Thioredoxin, phage-associated	fig|1423.3195.peg.4357
	Phages, Prophages	Phage packaging machinery	Phage terminase, small subunit	fig|1423.3195.peg.694,
				fig|1423.3195.peg.1944
	Phages, Prophages	Phage packaging machinery	Phage terminase, large subunit	fig|1423.3195.peg.695,
				fig|1423.3195.peg.1943
Secondary Metabolism	Plant Hormones	Auxin biosynthesis	Phosphoribosylanthranilate isomerase (EC 5.3.1.24)	fig|1423.3195.peg.1079
	Plant Hormones	Auxin biosynthesis	Tryptophan synthase beta chain (EC 4.2.1.20)	fig|1423.3195.peg.1080
	Plant Hormones	Auxin biosynthesis	Tryptophan synthase alpha chain (EC 4.2.1.20)	fig|1423.3195.peg.1081
	Plant Hormones	Auxin biosynthesis	Anthranilate phosphoribosyltransferase (EC 2.4.2.18)	fig|1423.3195.peg.1077
	Secondary Metabolism - no subcategory	Alkylpyrone synthase	Type III polyketide sythase producing alkylpyrones (B. subtilis BpsA)	fig|1423.3195.peg.1140
	Secondary Metabolism - no subcategory	Alkylpyrone synthase	Alkylpyrone O-methyltransferase (B. subtilis BpsB)	fig|1423.3195.peg.1141
Metabolism of Aromatic Compounds	Anaerobic degradation of aromatic compounds	Hydroxyaromatic decarboxylase family	Hydroxyaromatic non-oxidative decarboxylase protein B (EC 4.1.1.-)	fig|1423.3195.peg.2743
	Anaerobic degradation of aromatic compounds	Hydroxyaromatic decarboxylase family	Hydroxyaromatic non-oxidative decarboxylase protein D (EC 4.1.1.-)	fig|1423.3195.peg.2745,
				fig|1423.3195.peg.2746
	Anaerobic degradation of aromatic compounds	Hydroxyaromatic decarboxylase family	Hydroxyaromatic non-oxidative decarboxylase protein C (EC 4.1.1.-)	fig|1423.3195.peg.2744
	Peripheral pathways for catabolism of aromatic compounds	Quinate degradation	3-dehydroquinate dehydratase I (EC 4.2.1.10)	fig|1423.3195.peg.1032
	Peripheral pathways for catabolism of aromatic compounds	Quinate degradation	3-dehydroquinate dehydratase II (EC 4.2.1.10)	fig|1423.3195.peg.879
	Metabolism of Aromatic Compounds - no subcategory	Gentisate degradation	Fumarylacetoacetate hydrolase family protein	fig|1423.3195.peg.3254
	Metabolism of central aromatic intermediates	Catechol branch of beta-ketoadipate pathway	Succinyl-CoA:3-ketoacid-coenzyme A transferase subunit B (EC 2.8.3.5)	fig|1423.3195.peg.3558
	Metabolism of central aromatic intermediates	Catechol branch of beta-ketoadipate pathway	Succinyl-CoA:3-ketoacid-coenzyme A transferase subunit A (EC 2.8.3.5)	fig|1423.3195.peg.3559
	Metabolism of central aromatic intermediates	Salicylate and gentisate catabolism	Fumarylacetoacetate hydrolase family protein	fig|1423.3195.peg.3254
Motility and Chemotaxis	Flagellar motility in Prokaryota	Flagellum in Campylobacter	Flagellar basal-body rod protein FlgB	fig|1423.3195.peg.1554
	Flagellar motility in Prokaryota	Flagellum in Campylobacter	Flagellin protein FlaA	fig|1423.3195.peg.2201,
				fig|1423.3195.peg.2224,
				fig|1423.3195.peg.3041
	Flagellar motility in Prokaryota	Flagellum in Campylobacter	Flagellar basal-body rod protein FlgC	fig|1423.3195.peg.1553
	Flagellar motility in Prokaryota	Flagellum in Campylobacter	Cell division protein FtsI [Peptidoglycan synthetase] (EC 2.4.1.129)	fig|1423.3195.peg.1657,
				fig|1423.3195.peg.1658
	Flagellar motility in Prokaryota	Flagellum in Campylobacter	Flagellar hook-basal body complex protein FliE	fig|1423.3195.peg.1552
	Flagellar motility in Prokaryota	Flagellum	Flagellar biosynthesis protein FliQ	fig|1423.3195.peg.1535
	Flagellar motility in Prokaryota	Flagellum	Flagellar biosynthesis protein FlhF	fig|1423.3195.peg.1531
	Flagellar motility in Prokaryota	Flagellum	Flagellar motor switch protein FliG	fig|1423.3195.peg.1550
	Flagellar motility in Prokaryota	Flagellum	Flagellar basal-body rod protein FlgC	fig|1423.3195.peg.1553
	Flagellar motility in Prokaryota	Flagellum	Flagellar biosynthesis protein FlhB	fig|1423.3195.peg.1533
	Flagellar motility in Prokaryota	Flagellum	Flagellar biosynthesis protein FliP	fig|1423.3195.peg.1536
	Flagellar motility in Prokaryota	Flagellum	Flagellar M-ring protein FliF	fig|1423.3195.peg.1551
	Flagellar motility in Prokaryota	Flagellum	Flagellar protein FlbB	fig|1423.3195.peg.1546
	Flagellar motility in Prokaryota	Flagellum	RNA polymerase sigma factor RpoD	fig|1423.3195.peg.803,
				fig|1423.3195.peg.3037
	Flagellar motility in Prokaryota	Flagellum	Flagellar hook-length control protein FliK	fig|1423.3195.peg.1545
	Flagellar motility in Prokaryota	Flagellum	Flagellar basal-body rod protein FlgF	fig|1423.3195.peg.2339
	Flagellar motility in Prokaryota	Flagellum	Flagellar protein FliJ	fig|1423.3195.peg.1547
	Flagellar motility in Prokaryota	Flagellum	Flagellar motor rotation protein MotB	fig|1423.3195.peg.291,
				fig|1423.3195.peg.1820
	Flagellar motility in Prokaryota	Flagellum	Flagellar hook-associated protein FlgK	fig|1423.3195.peg.2229
	Flagellar motility in Prokaryota	Flagellum	Flagellar basal-body rod protein FlgG	fig|1423.3195.peg.2338
	Flagellar motility in Prokaryota	Flagellum	Flagellar hook-associated protein FlgL	fig|1423.3195.peg.2228
	Flagellar motility in Prokaryota	Flagellum	Flagellar hook protein FlgE	fig|1423.3195.peg.1543
	Flagellar motility in Prokaryota	Flagellum	Flagellar basal-body rod protein FlgB	fig|1423.3195.peg.1554
	Flagellar motility in Prokaryota	Flagellum	Flagellin protein FlaA	fig|1423.3195.peg.2201,
				fig|1423.3195.peg.2224,
				fig|1423.3195.peg.3041
	Flagellar motility in Prokaryota	Flagellum	Flagellar biosynthesis protein FlhA	fig|1423.3195.peg.1532
	Flagellar motility in Prokaryota	Flagellum	RNA polymerase sigma factor for flagellar operon	fig|1423.3195.peg.1524
	Flagellar motility in Prokaryota	Flagellum	Flagellar basal-body rod modification protein FlgD	fig|1423.3195.peg.1544
	Flagellar motility in Prokaryota	Flagellum	Flagellar motor rotation protein MotA	fig|1423.3195.peg.290,
				fig|1423.3195.peg.1819
	Flagellar motility in Prokaryota	Flagellum	Flagellar motor switch protein FliN	fig|1423.3195.peg.1539
	Flagellar motility in Prokaryota	Flagellum	Flagellar hook-basal body complex protein FliE	fig|1423.3195.peg.1552
	Flagellar motility in Prokaryota	Flagellum	Flagellar protein FlbD	fig|1423.3195.peg.1542
	Flagellar motility in Prokaryota	Flagellum	Flagellar assembly protein FliH	fig|1423.3195.peg.1549
	Flagellar motility in Prokaryota	Flagellum	Flagellar biosynthesis protein FliS	fig|1423.3195.peg.2221
	Flagellar motility in Prokaryota	Flagellum	Flagellar synthesis regulator FleN	fig|1423.3195.peg.1530
	Flagellar motility in Prokaryota	Flagellum	RNA polymerase sigma-54 factor RpoN	fig|1423.3195.peg.2110
	Flagellar motility in Prokaryota	Flagellum	Flagellar motor switch protein FliM	fig|1423.3195.peg.1540
	Flagellar motility in Prokaryota	Flagellum	Flagellar biosynthesis protein FlgN	fig|1423.3195.peg.2230
	Flagellar motility in Prokaryota	Flagellum	Flagellar biosynthesis protein FliT	fig|1423.3195.peg.2220
	Flagellar motility in Prokaryota	Flagellum	Flagellum-specific ATP synthase FliI	fig|1423.3195.peg.1548
	Flagellar motility in Prokaryota	Flagellum	Flagellar biosynthesis protein FliR	fig|1423.3195.peg.1534
Nitrogen Metabolism	Nitrogen Metabolism - no subcategory	Ammonia assimilation	Ammonium transporter	fig|1423.3195.peg.2351
	Nitrogen Metabolism - no subcategory	Ammonia assimilation	Glutamate synthase [NADPH] small chain (EC 1.4.1.13)	fig|1423.3195.peg.4535
	Nitrogen Metabolism - no subcategory	Ammonia assimilation	Glutamate synthase [NADPH] large chain (EC 1.4.1.13)	fig|1423.3195.peg.4534
	Nitrogen Metabolism - no subcategory	Ammonia assimilation	Ferredoxin-dependent glutamate synthase (EC 1.4.7.1)	fig|1423.3195.peg.3858
	Nitrogen Metabolism - no subcategory	Ammonia assimilation	Nitrogen regulatory protein P-II	fig|1423.3195.peg.2352
	Nitrogen Metabolism - no subcategory	Ammonia assimilation	Glutamine synthetase type I (EC 6.3.1.2)	fig|1423.3195.peg.1420
	Nitrogen Metabolism - no subcategory	Nitrosative stress	Nitrite-sensitive transcriptional repressor NsrR	fig|1423.3195.peg.3399
	Nitrogen Metabolism - no subcategory	Nitrate and nitrite ammonification	Respiratory nitrate reductase beta chain (EC 1.7.99.4)	fig|1423.3195.peg.2438
	Nitrogen Metabolism - no subcategory	Nitrate and nitrite ammonification	Respiratory nitrate reductase delta chain (EC 1.7.99.4)	fig|1423.3195.peg.2437
	Nitrogen Metabolism - no subcategory	Nitrate and nitrite ammonification	Respiratory nitrate reductase alpha chain (EC 1.7.99.4)	fig|1423.3195.peg.2439
	Nitrogen Metabolism - no subcategory	Nitrate and nitrite ammonification	Nitrite reductase [NAD(P)H] small subunit (EC 1.7.1.4)	fig|1423.3195.peg.2701
	Nitrogen Metabolism - no subcategory	Nitrate and nitrite ammonification	Respiratory nitrate reductase gamma chain (EC 1.7.99.4)	fig|1423.3195.peg.2436
	Nitrogen Metabolism - no subcategory	Nitrate and nitrite ammonification	Nitrite reductase [NAD(P)H] large subunit (EC 1.7.1.4)	fig|1423.3195.peg.2702
	Denitrification	Denitrifying reductase gene clusters	Respiratory nitrate reductase alpha chain (EC 1.7.99.4)	fig|1423.3195.peg.2439
	Denitrification	Denitrifying reductase gene clusters	Nitric oxide reductase activation protein NorD	fig|1423.3195.peg.4434
	Denitrification	Denitrifying reductase gene clusters	Respiratory nitrate reductase beta chain (EC 1.7.99.4)	fig|1423.3195.peg.2438
	Denitrification	Denitrifying reductase gene clusters	Respiratory nitrate reductase delta chain (EC 1.7.99.4)	fig|1423.3195.peg.2437
	Denitrification	Denitrifying reductase gene clusters	Nitric oxide reductase activation protein NorQ	fig|1423.3195.peg.4433
	Denitrification	Denitrifying reductase gene clusters	Respiratory nitrate reductase gamma chain (EC 1.7.99.4)	fig|1423.3195.peg.2436
RNA Metabolism	Transcription	Rrf2 family transcriptional regulators	Rrf2 family transcriptional regulator, group III	fig|1423.3195.peg.2363
	Transcription	Rrf2 family transcriptional regulators	Rrf2 family transcriptional regulator	fig|1423.3195.peg.2470
	Transcription	Rrf2 family transcriptional regulators	Iron-sulfur cluster regulator IscR	fig|1423.3195.peg.528
	Transcription	Rrf2 family transcriptional regulators	Nitrite-sensitive transcriptional repressor NsrR	fig|1423.3195.peg.3399
	Transcription	RNA polymerase bacterial	DNA-directed RNA polymerase omega subunit (EC 2.7.7.6)	fig|1423.3195.peg.1603
	Transcription	RNA polymerase bacterial	DNA-directed RNA polymerase delta subunit (EC 2.7.7.6)	fig|1423.3195.peg.2425
	Transcription	RNA polymerase bacterial	DNA-directed RNA polymerase beta subunit (EC 2.7.7.6)	fig|1423.3195.peg.25
	Transcription	RNA polymerase bacterial	DNA-directed RNA polymerase beta' subunit (EC 2.7.7.6)	fig|1423.3195.peg.26
	Transcription	RNA polymerase bacterial	DNA-directed RNA polymerase alpha subunit (EC 2.7.7.6)	fig|1423.3195.peg.62
	Transcription	Transcription initiation, bacterial sigma factors	RNA polymerase sigma factor RpoD	fig|1423.3195.peg.803,
				fig|1423.3195.peg.3037
	Transcription	Transcription initiation, bacterial sigma factors	RNA polymerase sigma factor SigZ	fig|1423.3195.peg.600
	Transcription	Transcription initiation, bacterial sigma factors	RNA polymerase sigma factor RpoE	fig|1423.3195.peg.1703
	Transcription	Transcription initiation, bacterial sigma factors	RNA polymerase sigma factor SigV	fig|1423.3195.peg.573
	Transcription	Transcription initiation, bacterial sigma factors	RNA polymerase sporulation specific sigma factor SigF	fig|1423.3195.peg.988
	Transcription	Transcription initiation, bacterial sigma factors	RNA polymerase sigma factor for flagellar operon	fig|1423.3195.peg.1524
	Transcription	Transcription initiation, bacterial sigma factors	RNA polymerase sporulation specific sigma factor SigH	fig|1423.3195.peg.17
	Transcription	Transcription initiation, bacterial sigma factors	RNA polymerase sigma-70 factor	fig|1423.3195.peg.1945,
				fig|1423.3195.peg.3384
	Transcription	Transcription initiation, bacterial sigma factors	RNA polymerase sporulation specific sigma factor SigK	fig|1423.3195.peg.670
	Transcription	Transcription initiation, bacterial sigma factors	RNA polymerase sigma factor SigW	fig|1423.3195.peg.2542
	Transcription	Transcription initiation, bacterial sigma factors	RNA polymerase sporulation specific sigma factor SigE	fig|1423.3195.peg.1642
	Transcription	Transcription initiation, bacterial sigma factors	RNA polymerase heat shock sigma factor SigI	fig|1423.3195.peg.1845
	Transcription	Transcription initiation, bacterial sigma factors	RNA polymerase sigma-54 factor RpoN	fig|1423.3195.peg.2110
	Transcription	Transcription initiation, bacterial sigma factors	RNA polymerase sporulation specific sigma factor SigG	fig|1423.3195.peg.1641
	Transcription	Transcription initiation, bacterial sigma factors	RNA polymerase sigma factor SigB	fig|1423.3195.peg.2863
	Transcription	Transcription factors bacterial	Transcription termination factor Rho	fig|1423.3195.peg.2416
	Transcription	Transcription factors bacterial	Transcription elongation factor GreA	fig|1423.3195.peg.550
	Transcription	Transcription factors bacterial	Transcription termination protein NusA	fig|1423.3195.peg.1511
	Transcription	Transcription factors bacterial	Transcription antitermination protein NusG	fig|1423.3195.peg.19
	Transcription	Transcription factors bacterial	Transcription termination protein NusB	fig|1423.3195.peg.894
	Transcription	Transcription factors bacterial	COG2740: Predicted nucleic-acid-binding protein implicated in transcription termination	fig|1423.3195.peg.1510
	Transcription	Transcription factors bacterial	Transcription accessory protein (S1 RNA-binding domain)	fig|1423.3195.peg.2868
	Transcription	Transcription factors bacterial	Transcription-repair coupling factor	fig|1423.3195.peg.108
	RNA processing and modification	tRNA processing	Ribonuclease PH (EC 2.7.7.56)	fig|1423.3195.peg.436
	RNA processing and modification	tRNA processing	tRNA(Ile)-lysidine synthetase (EC 6.3.4.19)	fig|1423.3195.peg.120
	RNA processing and modification	tRNA processing	Ribonuclease Z (EC 3.1.26.11)	fig|1423.3195.peg.945
	RNA processing and modification	tRNA processing	Ribonuclease P protein component (EC 3.1.26.5)	fig|1423.3195.peg.3774
	RNA processing and modification	tRNA processing	tRNA dimethylallyltransferase (EC 2.5.1.75)	fig|1423.3195.peg.1434
	RNA processing and modification	Ribonucleases in Bacillus	Ribonuclease HIII (EC 3.1.26.4)	fig|1423.3195.peg.409
	RNA processing and modification	Ribonucleases in Bacillus	Extracellular ribonuclease Bsn	fig|1423.3195.peg.4236
	RNA processing and modification	Ribonucleases in Bacillus	Ribonuclease J1 (endonuclease and 5' exonuclease)	fig|1423.3195.peg.1726
	RNA processing and modification	Ribonucleases in Bacillus	Ribonuclease J2 (endoribonuclease in RNA processing)	fig|1423.3195.peg.1492
	RNA processing and modification	Ribonucleases in Bacillus	5' exoribonuclease Bsu YhaM&subsystem_name=Ribonucleases_in_Bacillus'>3'->5' exoribonuclease Bsu YhaM	fig|1423.3195.peg.3343
	RNA processing and modification	Ribonucleases in Bacillus	Ribonuclease HII (EC 3.1.26.4)	fig|1423.3195.peg.1567
	RNA processing and modification	RNA methylation	16S rRNA (guanine(966)-N(2))-methyltransferase (EC 2.1.1.171)	fig|1423.3195.peg.1674
	RNA processing and modification	RNA methylation	16S rRNA (cytosine(967)-C(5))-methyltransferase (EC 2.1.1.176)	fig|1423.3195.peg.1598
	RNA processing and modification	RNA methylation	SSU rRNA (adenine(1518)-N(6)/adenine(1519)-N(6))-dimethyltransferase (EC 2.1.1.182)	fig|1423.3195.peg.95
	RNA processing and modification	RNA methylation	tRNA (cytidine(34)-2'-O)-methyltransferase (EC 2.1.1.207)	fig|1423.3195.peg.3444
	RNA processing and modification	RNA processing and degradation, bacterial	3'-to-5' oligoribonuclease B, Bacillus type	fig|1423.3195.peg.1322
	RNA processing and modification	RNA processing and degradation, bacterial	3'-to-5' exoribonuclease RNase R	fig|1423.3195.peg.2053
	RNA processing and modification	RNA processing and degradation, bacterial	Ribonuclease III (EC 3.1.26.3)	fig|1423.3195.peg.1580
	RNA processing and modification	Ribonuclease H	Ribonuclease HII (EC 3.1.26.4)	fig|1423.3195.peg.1567
	RNA processing and modification	Ribonuclease H	Ribonuclease HIII (EC 3.1.26.4)	fig|1423.3195.peg.409
	RNA processing and modification	Ribonuclease H	Ribonuclease HI, Bacillus nonfunctional homolog	fig|1423.3195.peg.1148
	RNA processing and modification	RNA processing orphans	2'-5' RNA ligase	fig|1423.3195.peg.266
	RNA processing and modification	RNA processing orphans	2H phosphoesterase superfamily protein Bsu1186 (yjcG)	fig|1423.3195.peg.3137
Cell Division and Cell Cycle	Checkpoint control	Bacterial checkpoint-control-related cluster	Uncharacterized secreted protein associated with spyDAC	fig|1423.3195.peg.2545
	Checkpoint control	Bacterial checkpoint-control-related cluster	Phosphoglucosamine mutase (EC 5.4.2.10)	fig|1423.3195.peg.2546
	Checkpoint control	Bacterial checkpoint-control-related cluster	Bacterial checkpoint controller DisA with nucleotide-binding domain	fig|1423.3195.peg.2544
	Checkpoint control	Bacterial checkpoint-control-related cluster	Diadenylate cyclase spyDAC	fig|1423.3195.peg.2544
Stress Response	Periplasmic Stress	Periplasmic Stress Response	Intramembrane protease RasP/YluC, implicated in cell division based on FtsL cleavage	fig|1423.3195.peg.1515
	Stress Response - no subcategory	Carbon Starvation	Carbon starvation protein A	fig|1423.3195.peg.399
	Stress Response - no subcategory	Carbon Starvation	Carbon storage regulator	fig|1423.3195.peg.2225
	Stress Response - no subcategory	Dimethylarginine metabolism	NG,NG-dimethylarginine dimethylaminohydrolase 1 (EC 3.5.3.18)	fig|1423.3195.peg.1892
	Stress Response - no subcategory	Dimethylarginine metabolism	Ornithine aminotransferase (EC 2.6.1.13)	fig|1423.3195.peg.3696
	Stress Response - no subcategory	Bacterial hemoglobins	diguanylate cyclase/phosphodiesterase (GGDEF & EAL domains) with PAS/PAC sensor(s)	fig|1423.3195.peg.2722
	Stress Response - no subcategory	Bacterial hemoglobins	Hemoglobin-like protein HbO	fig|1423.3195.peg.3168
	Stress Response - no subcategory	Hfl operon	RNA-binding protein Hfq	fig|1423.3195.peg.1433
	Stress Response - no subcategory	SigmaB stress responce regulation	Serine-protein kinase RsbW (EC 2.7.11.1)	fig|1423.3195.peg.2862
	Stress Response - no subcategory	SigmaB stress responce regulation	Serine phosphatase RsbU, regulator of sigma subunit	fig|1423.3195.peg.2099,
				fig|1423.3195.peg.2100,
				fig|1423.3195.peg.2860
	Stress Response - no subcategory	SigmaB stress responce regulation	Anti-sigma B factor antagonist RsbV	fig|1423.3195.peg.2861
	Stress Response - no subcategory	SigmaB stress responce regulation	RsbR, positive regulator of sigma-B	fig|1423.3195.peg.848,
				fig|1423.3195.peg.3922
	Stress Response - no subcategory	SigmaB stress responce regulation	Anti-sigma B factor RsbT	fig|1423.3195.peg.2859
	Stress Response - no subcategory	SigmaB stress responce regulation	RNA polymerase sigma factor SigB	fig|1423.3195.peg.2863
	Stress Response - no subcategory	SigmaB stress responce regulation	RsbS, negative regulator of sigma-B	fig|1423.3195.peg.2858
	Osmotic stress	Choline and Betaine Uptake and Betaine Biosynthesis	Glycine betaine transporter OpuD	fig|1423.3195.peg.256
	Osmotic stress	Choline and Betaine Uptake and Betaine Biosynthesis	Choline ABC transport system, ATP-binding protein OpuBA	fig|1423.3195.peg.2065,
				fig|1423.3195.peg.2070
	Osmotic stress	Choline and Betaine Uptake and Betaine Biosynthesis	Alcohol dehydrogenase GbsB (type III ), essential for the utilization of choline (EC 1.1.1.1)	fig|1423.3195.peg.4080
	Osmotic stress	Choline and Betaine Uptake and Betaine Biosynthesis	Glycine betaine ABC transport system, glycine betaine-binding protein OpuAC	fig|1423.3195.peg.2671
	Osmotic stress	Choline and Betaine Uptake and Betaine Biosynthesis	Glycine betaine ABC transport system, ATP-binding protein OpuAA (EC 3.6.3.32)	fig|1423.3195.peg.2669
	Osmotic stress	Choline and Betaine Uptake and Betaine Biosynthesis	Choline ABC transport system, choline-binding protein OpuBC	fig|1423.3195.peg.2063,
				fig|1423.3195.peg.2068
	Osmotic stress	Choline and Betaine Uptake and Betaine Biosynthesis	Choline ABC transport system, permease protein OpuBB	fig|1423.3195.peg.2064,
				fig|1423.3195.peg.2069
	Osmotic stress	Choline and Betaine Uptake and Betaine Biosynthesis	Choline ABC transport system, permease protein OpuBD	fig|1423.3195.peg.2062,
				fig|1423.3195.peg.2067
	Osmotic stress	Choline and Betaine Uptake and Betaine Biosynthesis	Glycine betaine ABC transport system, permease protein OpuAB	fig|1423.3195.peg.2670
	Osmotic stress	Choline and Betaine Uptake and Betaine Biosynthesis	Betaine aldehyde dehydrogenase (EC 1.2.1.8)	fig|1423.3195.peg.4081
	Osmotic stress	Osmoregulation	Glycerol uptake facilitator protein	fig|1423.3195.peg.3409
	Oxidative stress	Protection from Reactive Oxygen Species	Superoxide dismutase [Fe] (EC 1.15.1.1)	fig|1423.3195.peg.4439
	Oxidative stress	Protection from Reactive Oxygen Species	Superoxide dismutase [Cu-Zn] precursor (EC 1.15.1.1)	fig|1423.3195.peg.4432
	Oxidative stress	Glutathione: Redox cycle	Glutathione peroxidase (EC 1.11.1.9)	fig|1423.3195.peg.1158
	Oxidative stress	Glutathione: Non-redox reactions	Lactoylglutathione lyase (EC 4.4.1.5)	fig|1423.3195.peg.737
	Oxidative stress	Oxidative stress	Peroxide stress regulator PerR, FUR family	fig|1423.3195.peg.4071
	Oxidative stress	Oxidative stress	Superoxide dismutase [Fe] (EC 1.15.1.1)	fig|1423.3195.peg.4439
	Oxidative stress	Oxidative stress	Organic hydroperoxide resistance transcriptional regulator	fig|1423.3195.peg.1879
	Oxidative stress	Oxidative stress	Superoxide dismutase [Cu-Zn] precursor (EC 1.15.1.1)	fig|1423.3195.peg.4432
	Oxidative stress	Oxidative stress	Superoxide dismutase [Mn] (EC 1.15.1.1)	fig|1423.3195.peg.821
	Oxidative stress	Oxidative stress	Organic hydroperoxide resistance protein	fig|1423.3195.peg.1878,
				fig|1423.3195.peg.1880
	Oxidative stress	Oxidative stress	Alkyl hydroperoxide reductase subunit C-like protein	fig|1423.3195.peg.1758
	Oxidative stress	Oxidative stress	Nitrite-sensitive transcriptional repressor NsrR	fig|1423.3195.peg.3399
	Oxidative stress	Oxidative stress	Ferric uptake regulation protein FUR	fig|1423.3195.peg.980
Dormancy and Sporulation	Dormancy and Sporulation - no subcategory	Sporulation draft	Spo0E regulatory protein, specific dephosphorylation of Spo0A-P (stage 0 sporulation)	fig|1423.3195.peg.1824
	Dormancy and Sporulation - no subcategory	Sporulation draft	Sporulation kinase B (EC 2.7.13.3)	fig|1423.3195.peg.4123
	Dormancy and Sporulation - no subcategory	Sporulation draft	Sporulation kinase A (EC 2.7.13.3)	fig|1423.3195.peg.1784
	Dormancy and Sporulation - no subcategory	Sporulation draft	Sporulation protein YkvU	fig|1423.3195.peg.1802
	Dormancy and Sporulation - no subcategory	Sporulation draft	KinB signaling pathway activation protein	fig|1423.3195.peg.75
	Dormancy and Sporulation - no subcategory	Sporulation draft	Stage V sporulation protein B	fig|1423.3195.peg.512
	Dormancy and Sporulation - no subcategory	Sporulation draft	Stage 0 sporulation two-component response regulator (Spo0A)	fig|1423.3195.peg.904
	Dormancy and Sporulation - no subcategory	Sporulation draft	Stage 0 sporulation protein YaaT	fig|1423.3195.peg.85
	Dormancy and Sporulation - no subcategory	Sporulation draft	FIG006789: Stage V sporulation protein	fig|1423.3195.peg.110
	Dormancy and Sporulation - no subcategory	Sporulation draft	Spore germination protein GerD	fig|1423.3195.peg.74
	Dormancy and Sporulation - no subcategory	Sporulation draft	spore peptidoglycan hydrolase (N-acetylglucosaminidase) (EC 3.2.1.-)	fig|1423.3195.peg.1808
	Dormancy and Sporulation - no subcategory	Sporulation-associated proteins with broader functions	Stage III sporulation protein AE	fig|1423.3195.peg.887
	Dormancy and Sporulation - no subcategory	Sporulation-associated proteins with broader functions	Peptidyl-tRNA hydrolase (EC 3.1.1.29)	fig|1423.3195.peg.106
	Dormancy and Sporulation - no subcategory	Sporulation-associated proteins with broader functions	RNA polymerase sporulation specific sigma factor SigH	fig|1423.3195.peg.17
	Dormancy and Sporulation - no subcategory	Spore germination	Protein GerPE, required for proper assembly of spore coat, mutations lead to super-dormant spore	fig|1423.3195.peg.3262
	Dormancy and Sporulation - no subcategory	Spore germination	Protein GerPD, required for proper assembly of spore coat, mutations lead to super-dormant spore	fig|1423.3195.peg.3261
	Dormancy and Sporulation - no subcategory	Spore germination	Spore germination protein GerD	fig|1423.3195.peg.74
	Dormancy and Sporulation - no subcategory	Spore germination	Putative peptidoglycan hydrolase YvbX, NOT involved in spore germination	fig|1423.3195.peg.2089
	Dormancy and Sporulation - no subcategory	Spore germination	Uncharacterized protein YkvT, NOT involved in spore germination	fig|1423.3195.peg.1803
	Dormancy and Sporulation - no subcategory	Spore germination	Spore germination protein YpeB	fig|1423.3195.peg.1049
	Dormancy and Sporulation - no subcategory	Spore germination	Germination-specific N-acetylmuramoyl-L-alanine amidase (EC 3.5.1.28), cell wall hydrolase CwlD	fig|1423.3195.peg.72
	Dormancy and Sporulation - no subcategory	Spore germination	Spore cortex-lytic enzyme CwlJ	fig|1423.3195.peg.2629
	Dormancy and Sporulation - no subcategory	Spore germination	Protein GerPB, required for proper assembly of spore coat, mutations lead to super-dormant spore	fig|1423.3195.peg.3259
	Dormancy and Sporulation - no subcategory	Spore germination	Spore protein YdhD, not involved in spore germination	fig|1423.3195.peg.2963
	Dormancy and Sporulation - no subcategory	Spore germination	Spore cortex-lytic enzyme, lytic transglycosylase SleB	fig|1423.3195.peg.1048
	Dormancy and Sporulation - no subcategory	Spore germination	Protein GerPC, required for proper assembly of spore coat, mutations lead to super-dormant spore	fig|1423.3195.peg.3260
	Dormancy and Sporulation - no subcategory	Sporulation Cluster	Transcription-repair coupling factor	fig|1423.3195.peg.108
	Dormancy and Sporulation - no subcategory	Sporulation Cluster	Nucleoside triphosphate pyrophosphohydrolase MazG (EC 3.6.1.8)	fig|1423.3195.peg.111
	Dormancy and Sporulation - no subcategory	Sporulation Cluster	Stage II sporulation serine phosphatase for sigma-F activation (SpoIIE)	fig|1423.3195.peg.117
	Dormancy and Sporulation - no subcategory	Sporulation Cluster	possible tetrapyrrole methyltransferase domain	fig|1423.3195.peg.111
	Dormancy and Sporulation - no subcategory	Sporulation Cluster	Stage V sporulation protein T, AbrB family transcriptional regulator (SpoVT)	fig|1423.3195.peg.109
	Dormancy and Sporulation - no subcategory	Sporulation Cluster	RNA binding protein, contains ribosomal protein S1 domain	fig|1423.3195.peg.116
	Dormancy and Sporulation - no subcategory	Sporulation Cluster	FIG006789: Stage V sporulation protein	fig|1423.3195.peg.110
	Dormancy and Sporulation - no subcategory	Sporulation Cluster	Cell division protein DivIC (FtsB), stabilizes FtsL against RasP cleavage	fig|1423.3195.peg.115
	Dormancy and Sporulation - no subcategory	Sporulation Cluster	Spore cortex biosynthesis protein	fig|1423.3195.peg.114
	Dormancy and Sporulation - no subcategory	Sporulation Cluster	Stage II sporulation protein D (SpoIID)	fig|1423.3195.peg.2381
	Dormancy and Sporulation - no subcategory	Sporulation Cluster	Ribosome-associated heat shock protein implicated in the recycling of the 50S subunit (S4 paralog)	fig|1423.3195.peg.112
	Dormancy and Sporulation - no subcategory	Sporulation Cluster	FIG007421: forespore shell protein	fig|1423.3195.peg.113
	Dormancy and Sporulation - no subcategory	Spore Core Dehydration	Spore maturation protein B	fig|1423.3195.peg.1023
	Dormancy and Sporulation - no subcategory	Spore Core Dehydration	Spore maturation protein A	fig|1423.3195.peg.1022
	Dormancy and Sporulation - no subcategory	Bacillus biofilm matrix protein component TasA and homologs	Signal peptidase SipW (EC 3.4.21.89), required for TasA secretion	fig|1423.3195.peg.863
	Dormancy and Sporulation - no subcategory	Bacillus biofilm matrix protein component TasA and homologs	SinR, regulator of post-exponential-phase responses genes (competence and sporulation)	fig|1423.3195.peg.865
	Dormancy and Sporulation - no subcategory	Bacillus biofilm matrix protein component TasA and homologs	Slr, positive regulator of the extracellular matrix biosynthesis operon yqxM-sipW-tasA	fig|1423.3195.peg.2127
	Dormancy and Sporulation - no subcategory	Bacillus biofilm matrix protein component TasA and homologs	Stationary phase secreted protein TasA, major protein component of biofilm matrix	fig|1423.3195.peg.864
	Dormancy and Sporulation - no subcategory	Bacillus biofilm matrix protein component TasA and homologs	YqxM protein, required for localization of TasA to extracellular matrix	fig|1423.3195.peg.862
	Dormancy and Sporulation - no subcategory	Bacillus biofilm matrix protein component TasA and homologs	SinI protein, antagonist of SinR	fig|1423.3195.peg.866
	Dormancy and Sporulation - no subcategory	Sporulation Cluster III A	Stage III sporulation protein AG	fig|1423.3195.peg.889
	Dormancy and Sporulation - no subcategory	Sporulation Cluster III A	Stage III sporulation protein AH	fig|1423.3195.peg.890
	Dormancy and Sporulation - no subcategory	Sporulation Cluster III A	Stage III sporulation protein AB	fig|1423.3195.peg.884
	Dormancy and Sporulation - no subcategory	Sporulation Cluster III A	Stage III sporulation protein AF	fig|1423.3195.peg.888
	Dormancy and Sporulation - no subcategory	Sporulation Cluster III A	Stage III sporulation protein AC	fig|1423.3195.peg.885
	Dormancy and Sporulation - no subcategory	Sporulation Cluster III A	Stage III sporulation protein AE	fig|1423.3195.peg.887
	Dormancy and Sporulation - no subcategory	Sporulation Cluster III A	Stage III sporulation protein AA	fig|1423.3195.peg.883
	Dormancy and Sporulation - no subcategory	Sporulation Cluster III A	Stage III sporulation protein AD	fig|1423.3195.peg.886
	Dormancy and Sporulation - no subcategory	Sporulation gene orphans	Stage II sporulation protein B	fig|1423.3195.peg.470
	Dormancy and Sporulation - no subcategory	Sporulation gene orphans	KapD, inhibitor of KinA pathway to sporulation	fig|1423.3195.peg.4125
	Dormancy and Sporulation - no subcategory	Sporulation gene orphans	Stage III sporulation protein AF	fig|1423.3195.peg.888
	Dormancy and Sporulation - no subcategory	Sporulation gene orphans	Stage V sporulation protein E	fig|1423.3195.peg.1653
	Dormancy and Sporulation - no subcategory	Sporulation gene orphans	Stage IV sporulation protein FA (SpoIVFA)	fig|1423.3195.peg.478
	Dormancy and Sporulation - no subcategory	Sporulation gene orphans	Stage V sporulation protein AB (SpoVAB)	fig|1423.3195.peg.990
	Dormancy and Sporulation - no subcategory	Sporulation gene orphans	Stage III sporulation protein AH	fig|1423.3195.peg.890
	Dormancy and Sporulation - no subcategory	Sporulation gene orphans	Stage III sporulation protein AB	fig|1423.3195.peg.884
	Dormancy and Sporulation - no subcategory	Sporulation gene orphans	RNA polymerase sporulation specific sigma factor SigE	fig|1423.3195.peg.1642
	Dormancy and Sporulation - no subcategory	Sporulation gene orphans	Sporulation kinase C (EC 2.7.13.3)	fig|1423.3195.peg.1730,
				fig|1423.3195.peg.3699
	Dormancy and Sporulation - no subcategory	Sporulation gene orphans	Stage V sporulation protein AD (SpoVAD)	fig|1423.3195.peg.992
	Dormancy and Sporulation - no subcategory	Sporulation gene orphans	Sporulation sigma-E factor processing peptidase (SpoIIGA)	fig|1423.3195.peg.1643
	Dormancy and Sporulation - no subcategory	Sporulation gene orphans	Sporulation initiation phosphotransferase (Spo0F)	fig|1423.3195.peg.2422
	Dormancy and Sporulation - no subcategory	Sporulation gene orphans	Stage II sporulation protein M (SpoIIM)	fig|1423.3195.peg.979
	Dormancy and Sporulation - no subcategory	Sporulation gene orphans	Stage VI sporulation protein D	fig|1423.3195.peg.464
	Dormancy and Sporulation - no subcategory	Sporulation gene orphans	Stage V sporulation protein T, AbrB family transcriptional regulator (SpoVT)	fig|1423.3195.peg.109
	Dormancy and Sporulation - no subcategory	Sporulation gene orphans	Stage IV sporulation protein B	fig|1423.3195.peg.903
	Dormancy and Sporulation - no subcategory	Sporulation gene orphans	Stage IV sporulation protein A	fig|1423.3195.peg.1063
	Dormancy and Sporulation - no subcategory	Sporulation gene orphans	Sporulation kinase B (EC 2.7.13.3)	fig|1423.3195.peg.4123
	Dormancy and Sporulation - no subcategory	Sporulation gene orphans	Stage III sporulation protein AG	fig|1423.3195.peg.889
	Dormancy and Sporulation - no subcategory	Sporulation gene orphans	Stage III sporulation protein AD	fig|1423.3195.peg.886
	Dormancy and Sporulation - no subcategory	Sporulation gene orphans	Stage V sporulation protein AF (SpoVAF)	fig|1423.3195.peg.995
	Dormancy and Sporulation - no subcategory	Sporulation gene orphans	RNA polymerase sporulation specific sigma factor SigG	fig|1423.3195.peg.1641
	Dormancy and Sporulation - no subcategory	Sporulation gene orphans	Stage III sporulation protein AC	fig|1423.3195.peg.885
	Dormancy and Sporulation - no subcategory	Sporulation gene orphans	KapB, lipoprotein required for KinB pathway to sporulation	fig|1423.3195.peg.4124
	Dormancy and Sporulation - no subcategory	Sporulation gene orphans	Sporulation initiation phosphotransferase B (Spo0B)	fig|1423.3195.peg.484
	Dormancy and Sporulation - no subcategory	Sporulation gene orphans	RNA polymerase sporulation specific sigma factor SigK	fig|1423.3195.peg.670
	Dormancy and Sporulation - no subcategory	Sporulation gene orphans	Stage III sporulation protein AA	fig|1423.3195.peg.883
	Dormancy and Sporulation - no subcategory	Sporulation gene orphans	Stage III sporulation protein AE	fig|1423.3195.peg.887
	Dormancy and Sporulation - no subcategory	Sporulation gene orphans	Stage II sporulation protein D (SpoIID)	fig|1423.3195.peg.2381
	Dormancy and Sporulation - no subcategory	Sporulation gene orphans	RNA polymerase sporulation specific sigma factor SigF	fig|1423.3195.peg.988
	Dormancy and Sporulation - no subcategory	Sporulation gene orphans	Sporulation kinase A (EC 2.7.13.3)	fig|1423.3195.peg.1784
	Dormancy and Sporulation - no subcategory	Sporulation gene orphans	Stage V sporulation protein AA (SpoVAA)	fig|1423.3195.peg.989
	Dormancy and Sporulation - no subcategory	Sporulation gene orphans	Stage IV sporulation pro-sigma-K processing enzyme (SpoIVFB)	fig|1423.3195.peg.479
	Dormancy and Sporulation - no subcategory	Sporulation gene orphans	Stage II sporulation protein P	fig|1423.3195.peg.769
	Dormancy and Sporulation - no subcategory	Sporulation gene orphans	Stage V sporulation protein B	fig|1423.3195.peg.512
	Dormancy and Sporulation - no subcategory	Sporulation gene orphans	Stage 0 sporulation two-component response regulator (Spo0A)	fig|1423.3195.peg.904
	Dormancy and Sporulation - no subcategory	Sporulation gene orphans	Stage V sporulation protein AC (SpoVAC)	fig|1423.3195.peg.991
	Dormancy and Sporulation - no subcategory	Sporulation gene orphans	Stage II sporulation serine phosphatase for sigma-F activation (SpoIIE)	fig|1423.3195.peg.117
	Dormancy and Sporulation - no subcategory	Sporulation gene orphans	Stage III sporulation protein D	fig|1423.3195.peg.2341
	Dormancy and Sporulation - no subcategory	Sporulation gene orphans	Stage II sporulation protein related to metaloproteases (SpoIIQ)	fig|1423.3195.peg.2355
	Dormancy and Sporulation - no subcategory	Sporulation gene orphans	Stage II sporulation protein required for processing of pro-sigma-E (SpoIIR)	fig|1423.3195.peg.2404
	Dormancy and Sporulation - no subcategory	SpoVS protein family	Stage III sporulation protein AE	fig|1423.3195.peg.887
Miscellaneous	Plant-Prokaryote DOE project	Niacin-Choline transport and metabolism	Glycine betaine transporter OpuD	fig|1423.3195.peg.256
	Plant-Prokaryote DOE project	Niacin-Choline transport and metabolism	Nicotinamidase (EC 3.5.1.19)	fig|1423.3195.peg.4155
	Plant-Prokaryote DOE project	Niacin-Choline transport and metabolism	Niacin transporter NiaP	fig|1423.3195.peg.2666
	Plant-Prokaryote DOE project	Niacin-Choline transport and metabolism	Betaine aldehyde dehydrogenase (EC 1.2.1.8)	fig|1423.3195.peg.4081
	Plant-Prokaryote DOE project	Iron-sulfur cluster assembly	Cysteine desulfurase (EC 2.8.1.7)	fig|1423.3195.peg.489,
				fig|1423.3195.peg.529,
				fig|1423.3195.peg.2636
	Plant-Prokaryote DOE project	Iron-sulfur cluster assembly	Iron-sulfur cluster assembly protein SufD	fig|1423.3195.peg.4252
	Plant-Prokaryote DOE project	Iron-sulfur cluster assembly	Iron-sulfur cluster regulator IscR	fig|1423.3195.peg.528
	Plant-Prokaryote DOE project	Iron-sulfur cluster assembly	Scaffold protein for [4Fe-4S] cluster assembly ApbC, MRP-like	fig|1423.3195.peg.73
	Plant-Prokaryote DOE project	Iron-sulfur cluster assembly	Putative iron-sulfur cluster assembly scaffold protein for SUF system, SufE2	fig|1423.3195.peg.4250
	Plant-Prokaryote DOE project	Iron-sulfur cluster assembly	PaaD-like protein (DUF59) involved in Fe-S cluster assembly	fig|1423.3195.peg.3211
	Plant-Prokaryote DOE project	Iron-sulfur cluster assembly	Iron-sulfur cluster assembly ATPase protein SufC	fig|1423.3195.peg.4253
	Plant-Prokaryote DOE project	Iron-sulfur cluster assembly	Iron-sulfur cluster assembly protein SufB	fig|1423.3195.peg.4249
	Plant-Prokaryote DOE project	Single-Rhodanese-domain proteins	Rhodanese domain protein UPF0176, Firmicutes subgroup	fig|1423.3195.peg.2599
	Miscellaneous - no subcategory	Muconate lactonizing enzyme family	O-succinylbenzoate synthase (EC 4.2.1.113)	fig|1423.3195.peg.185
	Miscellaneous - no subcategory	Muconate lactonizing enzyme family	L-alanyl-gamma-D-glutamyl-L-diamino acid endopeptidase	fig|1423.3195.peg.1895
	Miscellaneous - no subcategory	Dioxygenases (EC 1.13.11.-)	Catechol-2,3-dioxygenase (EC 1.13.11.2)	fig|1423.3195.peg.4027
	Miscellaneous - no subcategory	Dioxygenases (EC 1.13.11.-)	Cysteine dioxygenase (EC 1.13.11.20)	fig|1423.3195.peg.4089
	Miscellaneous - no subcategory	Aromatic dioxygenase mess	Catechol-2,3-dioxygenase (EC 1.13.11.2)	fig|1423.3195.peg.4027
	Miscellaneous - no subcategory	Aromatic dioxygenase mess	Cysteine dioxygenase (EC 1.13.11.20)	fig|1423.3195.peg.4089
	Miscellaneous - no subcategory	Bacillus subtilis scratch - gjo	Cell division topological determinant MinJ	fig|1423.3195.peg.2209
	Miscellaneous - no subcategory	Bacillus subtilis scratch - gjo	Ku domain protein	fig|1423.3195.peg.1849
	Miscellaneous - no subcategory	Bacillus subtilis scratch - gjo	ATP-dependent DNA ligase (EC 6.5.1.1) clustered with Ku protein, LigD	fig|1423.3195.peg.1850
	Miscellaneous - no subcategory	Broadly distributed proteins not in subsystems	YbbL ABC transporter ATP-binding protein	fig|1423.3195.peg.1980
Amino Acids and Derivatives	Glutamine, glutamate, aspartate, asparagine; ammonia assimilation	Glutamate dehydrogenases	NAD-specific glutamate dehydrogenase (EC 1.4.1.2)	fig|1423.3195.peg.1045,
				fig|1423.3195.peg.2492
	Glutamine, glutamate, aspartate, asparagine; ammonia assimilation	Poly-gamma-glutamate biosynthesis	Poly-gamma-glutamate synthase subunit PgsC/CapC (EC 6.3.2.-)	fig|1423.3195.peg.2283
	Glutamine, glutamate, aspartate, asparagine; ammonia assimilation	Poly-gamma-glutamate biosynthesis	Poly-gamma-glutamate synthase subunit PgsB/CapB (EC 6.3.2.-)	fig|1423.3195.peg.2284
	Glutamine, glutamate, aspartate, asparagine; ammonia assimilation	Poly-gamma-glutamate biosynthesis	Transition state regulatory protein AbrB	fig|1423.3195.peg.90
	Glutamine, glutamate, aspartate, asparagine; ammonia assimilation	Poly-gamma-glutamate biosynthesis	Gamma-DL-glutamyl hydrolase PgsS (EC 3.4.19.-), catalyzes PGA release	fig|1423.3195.peg.2280
	Glutamine, glutamate, aspartate, asparagine; ammonia assimilation	Poly-gamma-glutamate biosynthesis	Poly-gamma-glutamate synthase subunit PgsE/CapE (EC 6.3.2.-)	fig|1423.3195.peg.2281
	Glutamine, glutamate, aspartate, asparagine; ammonia assimilation	Poly-gamma-glutamate biosynthesis	Poly-gamma-glutamate synthase subunit PgsA/CapA (EC 6.3.2.-)	fig|1423.3195.peg.2282
	Glutamine, glutamate, aspartate, asparagine; ammonia assimilation	Poly-gamma-glutamate biosynthesis	Glutamate racemase (EC 5.1.1.3)	fig|1423.3195.peg.434,
				fig|1423.3195.peg.609
	Glutamine, glutamate, aspartate, asparagine; ammonia assimilation	Poly-gamma-glutamate biosynthesis	Gamma-glutamyltranspeptidase (EC 2.3.2.2)	fig|1423.3195.peg.2306,
				fig|1423.3195.peg.4538
	Glutamine, glutamate, aspartate, asparagine; ammonia assimilation	Glutamine synthetases	Glutamine synthetase type I (EC 6.3.1.2)	fig|1423.3195.peg.1420
	Glutamine, glutamate, aspartate, asparagine; ammonia assimilation	Glutamine, Glutamate, Aspartate and Asparagine Biosynthesis	Glutamate synthase [NADPH] small chain (EC 1.4.1.13)	fig|1423.3195.peg.4535
	Glutamine, glutamate, aspartate, asparagine; ammonia assimilation	Glutamine, Glutamate, Aspartate and Asparagine Biosynthesis	Asparagine synthetase [glutamine-hydrolyzing] (EC 6.3.5.4) YisO	fig|1423.3195.peg.3250
	Glutamine, glutamate, aspartate, asparagine; ammonia assimilation	Glutamine, Glutamate, Aspartate and Asparagine Biosynthesis	Aspartate aminotransferase (EC 2.6.1.1)	fig|1423.3195.peg.1107,
				fig|1423.3195.peg.2735,
				fig|1423.3195.peg.2893,
				fig|1423.3195.peg.2902,
				fig|1423.3195.peg.2922,
				fig|1423.3195.peg.3241,
				fig|1423.3195.peg.3379,
				fig|1423.3195.peg.3388
	Glutamine, glutamate, aspartate, asparagine; ammonia assimilation	Glutamine, Glutamate, Aspartate and Asparagine Biosynthesis	Asparagine synthetase [glutamine-hydrolyzing] (EC 6.3.5.4) AsnB	fig|1423.3195.peg.208
	Glutamine, glutamate, aspartate, asparagine; ammonia assimilation	Glutamine, Glutamate, Aspartate and Asparagine Biosynthesis	NAD-specific glutamate dehydrogenase (EC 1.4.1.2)	fig|1423.3195.peg.1045,
				fig|1423.3195.peg.2492
	Glutamine, glutamate, aspartate, asparagine; ammonia assimilation	Glutamine, Glutamate, Aspartate and Asparagine Biosynthesis	L-asparaginase (EC 3.5.1.1)	fig|1423.3195.peg.2639
	Glutamine, glutamate, aspartate, asparagine; ammonia assimilation	Glutamine, Glutamate, Aspartate and Asparagine Biosynthesis	Glutaminase (EC 3.5.1.2)	fig|1423.3195.peg.1693,
				fig|1423.3195.peg.2610
	Glutamine, glutamate, aspartate, asparagine; ammonia assimilation	Glutamine, Glutamate, Aspartate and Asparagine Biosynthesis	Glutamate racemase (EC 5.1.1.3)	fig|1423.3195.peg.434,
				fig|1423.3195.peg.609
	Glutamine, glutamate, aspartate, asparagine; ammonia assimilation	Glutamine, Glutamate, Aspartate and Asparagine Biosynthesis	Glutamine synthetase type I (EC 6.3.1.2)	fig|1423.3195.peg.1420
	Glutamine, glutamate, aspartate, asparagine; ammonia assimilation	Glutamine, Glutamate, Aspartate and Asparagine Biosynthesis	L-asparaginase I, cytoplasmic (EC 3.5.1.1)	fig|1423.3195.peg.974
	Glutamine, glutamate, aspartate, asparagine; ammonia assimilation	Glutamine, Glutamate, Aspartate and Asparagine Biosynthesis	Ferredoxin-dependent glutamate synthase (EC 1.4.7.1)	fig|1423.3195.peg.3858
	Glutamine, glutamate, aspartate, asparagine; ammonia assimilation	Glutamine, Glutamate, Aspartate and Asparagine Biosynthesis	Aspartate ammonia-lyase (EC 4.3.1.1)	fig|1423.3195.peg.975
	Glutamine, glutamate, aspartate, asparagine; ammonia assimilation	Glutamine, Glutamate, Aspartate and Asparagine Biosynthesis	Glutamate synthase [NADPH] large chain (EC 1.4.1.13)	fig|1423.3195.peg.4534
	Aromatic amino acids and derivatives	Phenylalanine and Tyrosine Branches from Chorismate	Prephenate dehydrogenase (EC 1.3.1.12)	fig|1423.3195.peg.1083
	Aromatic amino acids and derivatives	Phenylalanine and Tyrosine Branches from Chorismate	Chorismate mutase I (EC 5.4.99.5)	fig|1423.3195.peg.288
	Aromatic amino acids and derivatives	Phenylalanine and Tyrosine Branches from Chorismate	Prephenate dehydratase (EC 4.2.1.51)	fig|1423.3195.peg.487
	Aromatic amino acids and derivatives	Phenylalanine and Tyrosine Branches from Chorismate	Biosynthetic Aromatic amino acid aminotransferase alpha (EC 2.6.1.57)	fig|1423.3195.peg.3379
	Aromatic amino acids and derivatives	Phenylalanine and Tyrosine Branches from Chorismate	Biosynthetic Aromatic amino acid aminotransferase beta (EC 2.6.1.57)	fig|1423.3195.peg.1082
	Aromatic amino acids and derivatives	Phenylalanine and Tyrosine Branches from Chorismate	Chorismate mutase II (EC 5.4.99.5)	fig|1423.3195.peg.1075
	Aromatic amino acids and derivatives	Tryptophan synthesis	Anthranilate phosphoribosyltransferase (EC 2.4.2.18)	fig|1423.3195.peg.1077
	Aromatic amino acids and derivatives	Tryptophan synthesis	Anthranilate synthase, aminase component (EC 4.1.3.27)	fig|1423.3195.peg.1076
	Aromatic amino acids and derivatives	Tryptophan synthesis	Phosphoribosylanthranilate isomerase (EC 5.3.1.24)	fig|1423.3195.peg.1079
	Aromatic amino acids and derivatives	Tryptophan synthesis	Anthranilate synthase, amidotransferase component (EC 4.1.3.27)	fig|1423.3195.peg.128
	Aromatic amino acids and derivatives	Tryptophan synthesis	Tryptophan synthase alpha chain (EC 4.2.1.20)	fig|1423.3195.peg.1081
	Aromatic amino acids and derivatives	Tryptophan synthesis	Aminodeoxychorismate lyase (EC 4.1.3.38)	fig|1423.3195.peg.129
	Aromatic amino acids and derivatives	Tryptophan synthesis	Indole-3-glycerol phosphate synthase (EC 4.1.1.48)	fig|1423.3195.peg.1078
	Aromatic amino acids and derivatives	Tryptophan synthesis	Para-aminobenzoate synthase, amidotransferase component (EC 2.6.1.85)	fig|1423.3195.peg.128
	Aromatic amino acids and derivatives	Tryptophan synthesis	Tryptophan synthase beta chain (EC 4.2.1.20)	fig|1423.3195.peg.1080
	Aromatic amino acids and derivatives	Tryptophan synthesis	Para-aminobenzoate synthase, aminase component (EC 2.6.1.85)	fig|1423.3195.peg.127
	Aromatic amino acids and derivatives	Common Pathway For Synthesis of Aromatic Compounds (DAHP synthase to chorismate)	Shikimate kinase I (EC 2.7.1.71)	fig|1423.3195.peg.2687
	Aromatic amino acids and derivatives	Common Pathway For Synthesis of Aromatic Compounds (DAHP synthase to chorismate)	Chorismate synthase (EC 4.2.3.5)	fig|1423.3195.peg.1073
	Aromatic amino acids and derivatives	Common Pathway For Synthesis of Aromatic Compounds (DAHP synthase to chorismate)	2-keto-3-deoxy-D-arabino-heptulosonate-7-phosphate synthase I beta (EC 2.5.1.54)	fig|1423.3195.peg.288
	Aromatic amino acids and derivatives	Common Pathway For Synthesis of Aromatic Compounds (DAHP synthase to chorismate)	3-dehydroquinate synthase (EC 4.2.3.4)	fig|1423.3195.peg.1074
	Aromatic amino acids and derivatives	Common Pathway For Synthesis of Aromatic Compounds (DAHP synthase to chorismate)	3-dehydroquinate dehydratase I (EC 4.2.1.10)	fig|1423.3195.peg.1032
	Aromatic amino acids and derivatives	Common Pathway For Synthesis of Aromatic Compounds (DAHP synthase to chorismate)	Shikimate 5-dehydrogenase I alpha (EC 1.1.1.25)	fig|1423.3195.peg.754
	Aromatic amino acids and derivatives	Common Pathway For Synthesis of Aromatic Compounds (DAHP synthase to chorismate)	3-dehydroquinate dehydratase II (EC 4.2.1.10)	fig|1423.3195.peg.879
	Aromatic amino acids and derivatives	Chorismate: Intermediate for synthesis of Tryptophan, PAPA antibiotics, PABA, 3-hydroxyanthranilate and more.	Para-aminobenzoate synthase, amidotransferase component (EC 2.6.1.85)	fig|1423.3195.peg.128
	Aromatic amino acids and derivatives	Chorismate: Intermediate for synthesis of Tryptophan, PAPA antibiotics, PABA, 3-hydroxyanthranilate and more.	Phosphoribosylformimino-5-aminoimidazole carboxamide ribotide isomerase (EC 5.3.1.16)	fig|1423.3195.peg.2179
	Aromatic amino acids and derivatives	Chorismate: Intermediate for synthesis of Tryptophan, PAPA antibiotics, PABA, 3-hydroxyanthranilate and more.	Aminodeoxychorismate lyase (EC 4.1.3.38)	fig|1423.3195.peg.129
	Aromatic amino acids and derivatives	Chorismate: Intermediate for synthesis of Tryptophan, PAPA antibiotics, PABA, 3-hydroxyanthranilate and more.	Anthranilate synthase, aminase component (EC 4.1.3.27)	fig|1423.3195.peg.1076
	Aromatic amino acids and derivatives	Chorismate: Intermediate for synthesis of Tryptophan, PAPA antibiotics, PABA, 3-hydroxyanthranilate and more.	Para-aminobenzoate synthase, aminase component (EC 2.6.1.85)	fig|1423.3195.peg.127
	Aromatic amino acids and derivatives	Chorismate: Intermediate for synthesis of Tryptophan, PAPA antibiotics, PABA, 3-hydroxyanthranilate and more.	Tryptophan synthase beta chain (EC 4.2.1.20)	fig|1423.3195.peg.1080
	Aromatic amino acids and derivatives	Chorismate: Intermediate for synthesis of Tryptophan, PAPA antibiotics, PABA, 3-hydroxyanthranilate and more.	Isochorismate synthase (EC 5.4.4.2)	fig|1423.3195.peg.180,
				fig|1423.3195.peg.4177
	Aromatic amino acids and derivatives	Chorismate: Intermediate for synthesis of Tryptophan, PAPA antibiotics, PABA, 3-hydroxyanthranilate and more.	Isochorismate synthase (EC 5.4.4.2) of siderophore biosynthesis	fig|1423.3195.peg.4177
	Aromatic amino acids and derivatives	Chorismate: Intermediate for synthesis of Tryptophan, PAPA antibiotics, PABA, 3-hydroxyanthranilate and more.	Anthranilate phosphoribosyltransferase (EC 2.4.2.18)	fig|1423.3195.peg.1077
	Aromatic amino acids and derivatives	Chorismate: Intermediate for synthesis of Tryptophan, PAPA antibiotics, PABA, 3-hydroxyanthranilate and more.	Indole-3-glycerol phosphate synthase (EC 4.1.1.48)	fig|1423.3195.peg.1078
	Aromatic amino acids and derivatives	Chorismate: Intermediate for synthesis of Tryptophan, PAPA antibiotics, PABA, 3-hydroxyanthranilate and more.	Anthranilate synthase, amidotransferase component (EC 4.1.3.27)	fig|1423.3195.peg.128
	Aromatic amino acids and derivatives	Chorismate: Intermediate for synthesis of Tryptophan, PAPA antibiotics, PABA, 3-hydroxyanthranilate and more.	Tryptophan synthase alpha chain (EC 4.2.1.20)	fig|1423.3195.peg.1081
	Aromatic amino acids and derivatives	Chorismate: Intermediate for synthesis of Tryptophan, PAPA antibiotics, PABA, 3-hydroxyanthranilate and more.	Isochorismatase (EC 3.3.2.1) of siderophore biosynthesis	fig|1423.3195.peg.4175
	Aromatic amino acids and derivatives	Chorismate: Intermediate for synthesis of Tryptophan, PAPA antibiotics, PABA, 3-hydroxyanthranilate and more.	Phosphoribosylanthranilate isomerase (EC 5.3.1.24)	fig|1423.3195.peg.1079
	Histidine Metabolism	Histidine Degradation	Formiminoglutamase (EC 3.5.3.8)	fig|1423.3195.peg.3600
	Histidine Metabolism	Histidine Degradation	Histidine ammonia-lyase (EC 4.3.1.3)	fig|1423.3195.peg.3597
	Histidine Metabolism	Histidine Degradation	Hut operon positive regulatory protein	fig|1423.3195.peg.3596
	Histidine Metabolism	Histidine Degradation	Imidazolonepropionase (EC 3.5.2.7)	fig|1423.3195.peg.3599
	Histidine Metabolism	Histidine Degradation	Urocanate hydratase (EC 4.2.1.49)	fig|1423.3195.peg.3598
	Histidine Metabolism	Histidine Biosynthesis	Histidinol-phosphate aminotransferase (EC 2.6.1.9)	fig|1423.3195.peg.1082
	Histidine Metabolism	Histidine Biosynthesis	Phosphoribosyl-ATP pyrophosphatase (EC 3.6.1.31)	fig|1423.3195.peg.2177
	Histidine Metabolism	Histidine Biosynthesis	Histidinol dehydrogenase (EC 1.1.1.23)	fig|1423.3195.peg.2182
	Histidine Metabolism	Histidine Biosynthesis	Phosphoribosyl-AMP cyclohydrolase (EC 3.5.4.19)	fig|1423.3195.peg.2177
	Histidine Metabolism	Histidine Biosynthesis	Phosphoribosylformimino-5-aminoimidazole carboxamide ribotide isomerase (EC 5.3.1.16)	fig|1423.3195.peg.2179
	Histidine Metabolism	Histidine Biosynthesis	Histidinol-phosphatase (EC 3.1.3.15)	fig|1423.3195.peg.303
	Histidine Metabolism	Histidine Biosynthesis	Imidazoleglycerol-phosphate dehydratase (EC 4.2.1.19)	fig|1423.3195.peg.2181
	Histidine Metabolism	Histidine Biosynthesis	ATP phosphoribosyltransferase regulatory subunit (EC 2.4.2.17)	fig|1423.3195.peg.2184
	Proline and 4-hydroxyproline	Proline, 4-hydroxyproline uptake and utilization	Delta-1-pyrroline-5-carboxylate dehydrogenase (EC 1.2.1.88)	fig|1423.3195.peg.2491,
				fig|1423.3195.peg.2693
	Proline and 4-hydroxyproline	Proline, 4-hydroxyproline uptake and utilization	Proline/sodium symporter PutP (TC 2.A.21.2.1)	fig|1423.3195.peg.2694
	Proline and 4-hydroxyproline	Proline Synthesis	Gamma-glutamyl phosphate reductase (EC 1.2.1.41)	fig|1423.3195.peg.1881
	Proline and 4-hydroxyproline	Proline Synthesis	Pyrroline-5-carboxylate reductase (EC 1.5.1.2)	fig|1423.3195.peg.950,
				fig|1423.3195.peg.4531
	Proline and 4-hydroxyproline	Proline Synthesis	RNA-binding C-terminal domain PUA	fig|1423.3195.peg.1882,
				fig|1423.3195.peg.4532
	Proline and 4-hydroxyproline	Proline Synthesis	Glutamate 5-kinase (EC 2.7.2.11)	fig|1423.3195.peg.1882,
				fig|1423.3195.peg.4532
	Proline and 4-hydroxyproline	Proline Synthesis	Pyrroline-5-carboxylate reductase (EC 1.5.1.2), ProG-like	fig|1423.3195.peg.1903
	Alanine, serine, and glycine	Alanine biosynthesis	Iron-sulfur cluster regulator IscR	fig|1423.3195.peg.528
	Alanine, serine, and glycine	Alanine biosynthesis	Branched-chain amino acid aminotransferase (EC 2.6.1.42)	fig|1423.3195.peg.2605,
				fig|1423.3195.peg.3515
	Alanine, serine, and glycine	Alanine biosynthesis	Alanine racemase (EC 5.1.1.1)	fig|1423.3195.peg.1393,
				fig|1423.3195.peg.2854
	Alanine, serine, and glycine	Alanine biosynthesis	Cysteine desulfurase (EC 2.8.1.7)	fig|1423.3195.peg.489,
				fig|1423.3195.peg.529,
				fig|1423.3195.peg.2636
	Alanine, serine, and glycine	Glycine cleavage system	Glycine dehydrogenase [decarboxylating] (glycine cleavage system P1 protein) (EC 1.4.4.2)	fig|1423.3195.peg.870
	Alanine, serine, and glycine	Glycine cleavage system	Glycine dehydrogenase [decarboxylating] (glycine cleavage system P2 protein) (EC 1.4.4.2)	fig|1423.3195.peg.871
	Alanine, serine, and glycine	Glycine cleavage system	Aminomethyltransferase (glycine cleavage system T protein) (EC 2.1.2.10)	fig|1423.3195.peg.869
	Alanine, serine, and glycine	Glycine cleavage system	Glycine cleavage system H protein	fig|1423.3195.peg.4265
	Alanine, serine, and glycine	Serine Biosynthesis	D-3-phosphoglycerate dehydrogenase (EC 1.1.1.95)	fig|1423.3195.peg.1033
	Alanine, serine, and glycine	Serine Biosynthesis	Phosphoserine aminotransferase (EC 2.6.1.52)	fig|1423.3195.peg.3332
	Alanine, serine, and glycine	Serine Biosynthesis	Serine hydroxymethyltransferase (EC 2.1.2.1)	fig|1423.3195.peg.2396
	Alanine, serine, and glycine	Glycine Biosynthesis	2-amino-3-ketobutyrate coenzyme A ligase (EC 2.3.1.29)	fig|1423.3195.peg.1471
	Alanine, serine, and glycine	Glycine Biosynthesis	Serine hydroxymethyltransferase (EC 2.1.2.1)	fig|1423.3195.peg.2396
	Alanine, serine, and glycine	Glycine Biosynthesis	L-threonine 3-dehydrogenase (EC 1.1.1.103)	fig|1423.3195.peg.1472
	Alanine, serine, and glycine	Glycine and Serine Utilization	Cystathionine beta-synthase (EC 4.2.1.22)	fig|1423.3195.peg.556
	Alanine, serine, and glycine	Glycine and Serine Utilization	Aminomethyltransferase (glycine cleavage system T protein) (EC 2.1.2.10)	fig|1423.3195.peg.869
	Alanine, serine, and glycine	Glycine and Serine Utilization	Phosphoserine aminotransferase (EC 2.6.1.52)	fig|1423.3195.peg.3332
	Alanine, serine, and glycine	Glycine and Serine Utilization	Seryl-tRNA synthetase (EC 6.1.1.11)	fig|1423.3195.peg.146
	Alanine, serine, and glycine	Glycine and Serine Utilization	Glycine cleavage system H protein	fig|1423.3195.peg.4265
	Alanine, serine, and glycine	Glycine and Serine Utilization	Cystathionine gamma-lyase (EC 4.4.1.1)	fig|1423.3195.peg.557
	Alanine, serine, and glycine	Glycine and Serine Utilization	L-serine dehydratase, alpha subunit (EC 4.3.1.17)	fig|1423.3195.peg.1587
	Alanine, serine, and glycine	Glycine and Serine Utilization	Serine hydroxymethyltransferase (EC 2.1.2.1)	fig|1423.3195.peg.2396
	Alanine, serine, and glycine	Glycine and Serine Utilization	Glycine dehydrogenase [decarboxylating] (glycine cleavage system P1 protein) (EC 1.4.4.2)	fig|1423.3195.peg.870
	Alanine, serine, and glycine	Glycine and Serine Utilization	D-3-phosphoglycerate dehydrogenase (EC 1.1.1.95)	fig|1423.3195.peg.1033
	Alanine, serine, and glycine	Glycine and Serine Utilization	Glycerate kinase (EC 2.7.1.31)	fig|1423.3195.peg.3663
	Alanine, serine, and glycine	Glycine and Serine Utilization	Glycine dehydrogenase [decarboxylating] (glycine cleavage system P2 protein) (EC 1.4.4.2)	fig|1423.3195.peg.871
	Alanine, serine, and glycine	Glycine and Serine Utilization	L-serine dehydratase, beta subunit (EC 4.3.1.17)	fig|1423.3195.peg.1588
	Alanine, serine, and glycine	Glycine and Serine Utilization	2-amino-3-ketobutyrate coenzyme A ligase (EC 2.3.1.29)	fig|1423.3195.peg.1471
	Arginine; urea cycle, polyamines	Urease subunits	Urease alpha subunit (EC 3.5.1.5)	fig|1423.3195.peg.2364
	Arginine; urea cycle, polyamines	Urease subunits	Urease beta subunit (EC 3.5.1.5)	fig|1423.3195.peg.2365
	Arginine; urea cycle, polyamines	Urease subunits	Urease gamma subunit (EC 3.5.1.5)	fig|1423.3195.peg.2366
	Arginine; urea cycle, polyamines	Polyamine Metabolism	5'-methylthioadenosine nucleosidase (EC 3.2.2.16)	fig|1423.3195.peg.555
	Arginine; urea cycle, polyamines	Polyamine Metabolism	Arginine/ornithine antiporter ArcD	fig|1423.3195.peg.2022
	Arginine; urea cycle, polyamines	Polyamine Metabolism	Spermidine synthase (EC 2.5.1.16)	fig|1423.3195.peg.2461
	Arginine; urea cycle, polyamines	Polyamine Metabolism	Arginine decarboxylase (EC 4.1.1.19)	fig|1423.3195.peg.1713
	Arginine; urea cycle, polyamines	Polyamine Metabolism	S-adenosylmethionine decarboxylase proenzyme (EC 4.1.1.50), prokaryotic class 1B	fig|1423.3195.peg.370
	Arginine; urea cycle, polyamines	Polyamine Metabolism	Agmatinase (EC 3.5.3.11)	fig|1423.3195.peg.2460
	Arginine; urea cycle, polyamines	Arginine and Ornithine Degradation	Ornithine carbamoyltransferase (EC 2.1.3.3)	fig|1423.3195.peg.3201
	Arginine; urea cycle, polyamines	Arginine and Ornithine Degradation	Arginine utilization protein RocB	fig|1423.3195.peg.949,
				fig|1423.3195.peg.2490
	Arginine; urea cycle, polyamines	Arginine and Ornithine Degradation	Arginine pathway regulatory protein ArgR, repressor of arg regulon	fig|1423.3195.peg.901
	Arginine; urea cycle, polyamines	Arginine and Ornithine Degradation	Arginine permease RocE	fig|1423.3195.peg.3695
	Arginine; urea cycle, polyamines	Arginine and Ornithine Degradation	Agmatinase (EC 3.5.3.11)	fig|1423.3195.peg.2460
	Arginine; urea cycle, polyamines	Arginine and Ornithine Degradation	Arginine/ornithine antiporter ArcD	fig|1423.3195.peg.2022
	Arginine; urea cycle, polyamines	Arginine and Ornithine Degradation	Arginine utilization regulatory protein RocR	fig|1423.3195.peg.3698
	Arginine; urea cycle, polyamines	Arginine and Ornithine Degradation	Ornithine aminotransferase (EC 2.6.1.13)	fig|1423.3195.peg.3696
	Arginine; urea cycle, polyamines	Arginine and Ornithine Degradation	Arginase (EC 3.5.3.1)	fig|1423.3195.peg.3694
	Arginine; urea cycle, polyamines	Arginine and Ornithine Degradation	Delta-1-pyrroline-5-carboxylate dehydrogenase (EC 1.2.1.88)	fig|1423.3195.peg.2491,
				fig|1423.3195.peg.2693
	Arginine; urea cycle, polyamines	Arginine and Ornithine Degradation	Arginine decarboxylase (EC 4.1.1.19)	fig|1423.3195.peg.1713
	Arginine; urea cycle, polyamines	Putrescine utilization pathways	Gamma-aminobutyrate:alpha-ketoglutarate aminotransferase (EC 2.6.1.19)	fig|1423.3195.peg.2774
	Arginine; urea cycle, polyamines	Arginine Deiminase Pathway	Arginine pathway regulatory protein ArgR, repressor of arg regulon	fig|1423.3195.peg.901
	Arginine; urea cycle, polyamines	Arginine Deiminase Pathway	Arginine/ornithine antiporter ArcD	fig|1423.3195.peg.2022
	Arginine; urea cycle, polyamines	Arginine Deiminase Pathway	Ornithine carbamoyltransferase (EC 2.1.3.3)	fig|1423.3195.peg.3201
	Arginine; urea cycle, polyamines	Urea decomposition	Urea ABC transporter, ATPase protein UrtE	fig|1423.3195.peg.2367
	Arginine; urea cycle, polyamines	Urea decomposition	Urease gamma subunit (EC 3.5.1.5)	fig|1423.3195.peg.2366
	Arginine; urea cycle, polyamines	Urea decomposition	Urease alpha subunit (EC 3.5.1.5)	fig|1423.3195.peg.2364
	Arginine; urea cycle, polyamines	Urea decomposition	Urease beta subunit (EC 3.5.1.5)	fig|1423.3195.peg.2365
	Branched-chain amino acids	Isoleucine degradation	Transcriptional regulator BkdR of isoleucine and valine catabolism operon	fig|1423.3195.peg.918
	Branched-chain amino acids	Isoleucine degradation	Dihydrolipoamide dehydrogenase of branched-chain alpha-keto acid dehydrogenase (EC 1.8.1.4)	fig|1423.3195.peg.922
	Branched-chain amino acids	Isoleucine degradation	Enoyl-CoA hydratase (EC 4.2.1.17)	fig|1423.3195.peg.417
	Branched-chain amino acids	Isoleucine degradation	Branched-chain alpha-keto acid dehydrogenase, E1 component, beta subunit (EC 1.2.4.4)	fig|1423.3195.peg.924
	Branched-chain amino acids	Isoleucine degradation	Branched-chain amino acid aminotransferase (EC 2.6.1.42)	fig|1423.3195.peg.2605,
				fig|1423.3195.peg.3515
	Branched-chain amino acids	Isoleucine degradation	Branched-chain alpha-keto acid dehydrogenase, E1 component, alpha subunit (EC 1.2.4.4)	fig|1423.3195.peg.923
	Branched-chain amino acids	Isoleucine degradation	3-ketoacyl-CoA thiolase (EC 2.3.1.16)	fig|1423.3195.peg.3297
	Branched-chain amino acids	Isoleucine degradation	Dihydrolipoamide acyltransferase component of branched-chain alpha-keto acid dehydrogenase complex (EC 2.3.1.168)	fig|1423.3195.peg.925
	Branched-chain amino acids	Leucine Biosynthesis	3-isopropylmalate dehydrogenase (EC 1.1.1.85)	fig|1423.3195.peg.447
	Branched-chain amino acids	Leucine Biosynthesis	Branched-chain amino acid aminotransferase (EC 2.6.1.42)	fig|1423.3195.peg.2605,
				fig|1423.3195.peg.3515
	Branched-chain amino acids	Leucine Biosynthesis	3-isopropylmalate dehydratase small subunit (EC 4.2.1.33)	fig|1423.3195.peg.449
	Branched-chain amino acids	Leucine Biosynthesis	2-isopropylmalate synthase (EC 2.3.3.13)	fig|1423.3195.peg.446
	Branched-chain amino acids	Leucine Biosynthesis	3-isopropylmalate dehydratase large subunit (EC 4.2.1.33)	fig|1423.3195.peg.448
	Branched-chain amino acids	Branched-Chain Amino Acid Biosynthesis	Threonine dehydratase biosynthetic (EC 4.3.1.19)	fig|1423.3195.peg.1171
	Branched-chain amino acids	Branched-Chain Amino Acid Biosynthesis	2-isopropylmalate synthase (EC 2.3.3.13)	fig|1423.3195.peg.446
	Branched-chain amino acids	Branched-Chain Amino Acid Biosynthesis	Branched-chain amino acid aminotransferase (EC 2.6.1.42)	fig|1423.3195.peg.2605,
				fig|1423.3195.peg.3515
	Branched-chain amino acids	Branched-Chain Amino Acid Biosynthesis	Dihydroxy-acid dehydratase (EC 4.2.1.9)	fig|1423.3195.peg.1161
	Branched-chain amino acids	Branched-Chain Amino Acid Biosynthesis	3-isopropylmalate dehydratase small subunit (EC 4.2.1.33)	fig|1423.3195.peg.449
	Branched-chain amino acids	Branched-Chain Amino Acid Biosynthesis	Acetolactate synthase large subunit (EC 2.2.1.6)	fig|1423.3195.peg.443
	Branched-chain amino acids	Branched-Chain Amino Acid Biosynthesis	3-isopropylmalate dehydratase large subunit (EC 4.2.1.33)	fig|1423.3195.peg.448
	Branched-chain amino acids	Branched-Chain Amino Acid Biosynthesis	Acetolactate synthase small subunit (EC 2.2.1.6)	fig|1423.3195.peg.444
	Branched-chain amino acids	Branched-Chain Amino Acid Biosynthesis	3-isopropylmalate dehydrogenase (EC 1.1.1.85)	fig|1423.3195.peg.447
	Branched-chain amino acids	Valine degradation	Dihydrolipoamide acyltransferase component of branched-chain alpha-keto acid dehydrogenase complex (EC 2.3.1.168)	fig|1423.3195.peg.925
	Branched-chain amino acids	Valine degradation	Branched-chain amino acid aminotransferase (EC 2.6.1.42)	fig|1423.3195.peg.2605,
				fig|1423.3195.peg.3515
	Branched-chain amino acids	Valine degradation	Branched-chain alpha-keto acid dehydrogenase, E1 component, alpha subunit (EC 1.2.4.4)	fig|1423.3195.peg.923
	Branched-chain amino acids	Valine degradation	Enoyl-CoA hydratase (EC 4.2.1.17)	fig|1423.3195.peg.417
	Branched-chain amino acids	Valine degradation	Branched-chain alpha-keto acid dehydrogenase, E1 component, beta subunit (EC 1.2.4.4)	fig|1423.3195.peg.924
	Branched-chain amino acids	Valine degradation	Transcriptional regulator BkdR of isoleucine and valine catabolism operon	fig|1423.3195.peg.918
	Branched-chain amino acids	Valine degradation	Dihydrolipoamide dehydrogenase of branched-chain alpha-keto acid dehydrogenase (EC 1.8.1.4)	fig|1423.3195.peg.922
	Branched-chain amino acids	HMG CoA Synthesis	Methylglutaconyl-CoA hydratase (EC 4.2.1.18)	fig|1423.3195.peg.1320
	Branched-chain amino acids	HMG CoA Synthesis	Biotin carboxylase of methylcrotonyl-CoA carboxylase (EC 6.3.4.14)	fig|1423.3195.peg.1317
	Branched-chain amino acids	HMG CoA Synthesis	Acetoacetyl-CoA synthetase [leucine] (EC 6.2.1.16)	fig|1423.3195.peg.1316
	Branched-chain amino acids	HMG CoA Synthesis	Biotin carboxyl carrier protein of methylcrotonyl-CoA carboxylase	fig|1423.3195.peg.1318
	Branched-chain amino acids	HMG CoA Synthesis	Methylcrotonyl-CoA carboxylase carboxyl transferase subunit (EC 6.4.1.4)	fig|1423.3195.peg.1321
	Branched-chain amino acids	HMG CoA Synthesis	Isovaleryl-CoA dehydrogenase (EC 1.3.8.4)	fig|1423.3195.peg.1315
	Branched-chain amino acids	HMG CoA Synthesis	Hydroxymethylglutaryl-CoA lyase (EC 4.1.3.4)	fig|1423.3195.peg.1319
	Lysine, threonine, methionine, and cysteine	Methionine Biosynthesis	Methionine ABC transporter ATP-binding protein	fig|1423.3195.peg.4259
	Lysine, threonine, methionine, and cysteine	Methionine Biosynthesis	Serine acetyltransferase (EC 2.3.1.30)	fig|1423.3195.peg.12
	Lysine, threonine, methionine, and cysteine	Methionine Biosynthesis	Methionine ABC transporter substrate-binding protein	fig|1423.3195.peg.3425,
				fig|1423.3195.peg.4257
	Lysine, threonine, methionine, and cysteine	Methionine Biosynthesis	Homoserine O-succinyltransferase (EC 2.3.1.46)	fig|1423.3195.peg.1157
	Lysine, threonine, methionine, and cysteine	Methionine Biosynthesis	S-ribosylhomocysteine lyase (EC 4.4.1.21)	fig|1423.3195.peg.196
	Lysine, threonine, methionine, and cysteine	Methionine Biosynthesis	S-adenosylmethionine synthetase (EC 2.5.1.6)	fig|1423.3195.peg.207
	Lysine, threonine, methionine, and cysteine	Methionine Biosynthesis	O-acetylhomoserine sulfhydrylase (EC 2.5.1.49)	fig|1423.3195.peg.3134
	Lysine, threonine, methionine, and cysteine	Methionine Biosynthesis	Cystathionine gamma-lyase (EC 4.4.1.1)	fig|1423.3195.peg.557
	Lysine, threonine, methionine, and cysteine	Methionine Biosynthesis	Cystathionine gamma-synthase (EC 2.5.1.48)	fig|1423.3195.peg.3134
	Lysine, threonine, methionine, and cysteine	Methionine Biosynthesis	S-adenosylhomocysteine nucleosidase (EC 3.2.2.9)	fig|1423.3195.peg.555
	Lysine, threonine, methionine, and cysteine	Methionine Biosynthesis	Homoserine dehydrogenase (EC 1.1.1.3)	fig|1423.3195.peg.4205
	Lysine, threonine, methionine, and cysteine	Methionine Biosynthesis	Cystathionine beta-synthase (EC 4.2.1.22)	fig|1423.3195.peg.556
	Lysine, threonine, methionine, and cysteine	Methionine Biosynthesis	Homocysteine S-methyltransferase (EC 2.1.1.10)	fig|1423.3195.peg.2607
	Lysine, threonine, methionine, and cysteine	Methionine Biosynthesis	5,10-methylenetetrahydrofolate reductase (EC 1.5.1.20)	fig|1423.3195.peg.3228
	Lysine, threonine, methionine, and cysteine	Methionine Biosynthesis	5-methyltetrahydropteroyltriglutamate--homocysteine methyltransferase (EC 2.1.1.14)	fig|1423.3195.peg.1874
	Lysine, threonine, methionine, and cysteine	Methionine Biosynthesis	Cystathionine beta-lyase (EC 4.4.1.8)	fig|1423.3195.peg.3133,
				fig|1423.3195.peg.4122
	Lysine, threonine, methionine, and cysteine	Methionine Biosynthesis	SAM-dependent methlytransferase YrrT	fig|1423.3195.peg.554
	Lysine, threonine, methionine, and cysteine	Methionine Biosynthesis	Methionine ABC transporter permease protein	fig|1423.3195.peg.4258
	Lysine, threonine, methionine, and cysteine	Methionine Biosynthesis	Homoserine kinase (EC 2.7.1.39)	fig|1423.3195.peg.3863,
				fig|1423.3195.peg.4203
	Lysine, threonine, methionine, and cysteine	Lysine Biosynthesis DAP Pathway, GJO scratch	Aspartate-semialdehyde dehydrogenase (EC 1.2.1.11)	fig|1423.3195.peg.1495
	Lysine, threonine, methionine, and cysteine	Lysine Biosynthesis DAP Pathway, GJO scratch	N-acetyl-L,L-diaminopimelate aminotransferase (EC 2.6.1.-)	fig|1423.3195.peg.1783
	Lysine, threonine, methionine, and cysteine	Lysine Biosynthesis DAP Pathway, GJO scratch	4-hydroxy-tetrahydrodipicolinate synthase (EC 4.3.3.7)	fig|1423.3195.peg.1493
	Lysine, threonine, methionine, and cysteine	Lysine Biosynthesis DAP Pathway, GJO scratch	2,3,4,5-tetrahydropyridine-2,6-dicarboxylate N-acetyltransferase (EC 2.3.1.89)	fig|1423.3195.peg.1763
	Lysine, threonine, methionine, and cysteine	Lysine Biosynthesis DAP Pathway, GJO scratch	Diaminopimelate decarboxylase (EC 4.1.1.20)	fig|1423.3195.peg.996
	Lysine, threonine, methionine, and cysteine	Lysine Biosynthesis DAP Pathway, GJO scratch	Diaminopimelate epimerase (EC 5.1.1.7)	fig|1423.3195.peg.4196
	Lysine, threonine, methionine, and cysteine	Lysine Biosynthesis DAP Pathway, GJO scratch	Aspartokinase (EC 2.7.2.4)	fig|1423.3195.peg.426,
				fig|1423.3195.peg.1494,
				fig|1423.3195.peg.2762
	Lysine, threonine, methionine, and cysteine	Lysine Biosynthesis DAP Pathway, GJO scratch	4-hydroxy-tetrahydrodipicolinate reductase (EC 1.17.1.8)	fig|1423.3195.peg.1095
	Lysine, threonine, methionine, and cysteine	Lysine Biosynthesis DAP Pathway, GJO scratch	N-acetyl-L,L-diaminopimelate deacetylase (EC 3.5.1.47)	fig|1423.3195.peg.1762
	Lysine, threonine, methionine, and cysteine	Threonine and Homoserine Biosynthesis	Homoserine kinase (EC 2.7.1.39)	fig|1423.3195.peg.3863,
				fig|1423.3195.peg.4203
	Lysine, threonine, methionine, and cysteine	Threonine and Homoserine Biosynthesis	Aspartate-semialdehyde dehydrogenase (EC 1.2.1.11)	fig|1423.3195.peg.1495
	Lysine, threonine, methionine, and cysteine	Threonine and Homoserine Biosynthesis	Threonine synthase (EC 4.2.3.1)	fig|1423.3195.peg.4204
	Lysine, threonine, methionine, and cysteine	Threonine and Homoserine Biosynthesis	Aspartate aminotransferase (EC 2.6.1.1)	fig|1423.3195.peg.1107,
				fig|1423.3195.peg.2735,
				fig|1423.3195.peg.2893,
				fig|1423.3195.peg.2902,
				fig|1423.3195.peg.2922,
				fig|1423.3195.peg.3241,
				fig|1423.3195.peg.3379,
				fig|1423.3195.peg.3388
	Lysine, threonine, methionine, and cysteine	Threonine and Homoserine Biosynthesis	Homoserine dehydrogenase (EC 1.1.1.3)	fig|1423.3195.peg.4205
	Lysine, threonine, methionine, and cysteine	Threonine and Homoserine Biosynthesis	Aspartokinase (EC 2.7.2.4)	fig|1423.3195.peg.426,
				fig|1423.3195.peg.1494,
				fig|1423.3195.peg.2762
	Lysine, threonine, methionine, and cysteine	Lysine Biosynthesis DAP Pathway	Diaminopimelate decarboxylase (EC 4.1.1.20)	fig|1423.3195.peg.996
	Lysine, threonine, methionine, and cysteine	Lysine Biosynthesis DAP Pathway	2,3,4,5-tetrahydropyridine-2,6-dicarboxylate N-acetyltransferase (EC 2.3.1.89)	fig|1423.3195.peg.1763
	Lysine, threonine, methionine, and cysteine	Lysine Biosynthesis DAP Pathway	Diaminopimelate epimerase (EC 5.1.1.7)	fig|1423.3195.peg.4196
	Lysine, threonine, methionine, and cysteine	Lysine Biosynthesis DAP Pathway	Aspartokinase (EC 2.7.2.4)	fig|1423.3195.peg.426,
				fig|1423.3195.peg.1494,
				fig|1423.3195.peg.2762
	Lysine, threonine, methionine, and cysteine	Lysine Biosynthesis DAP Pathway	4-hydroxy-tetrahydrodipicolinate reductase (EC 1.17.1.8)	fig|1423.3195.peg.1095
	Lysine, threonine, methionine, and cysteine	Lysine Biosynthesis DAP Pathway	N-acetyl-L,L-diaminopimelate deacetylase (EC 3.5.1.47)	fig|1423.3195.peg.1762
	Lysine, threonine, methionine, and cysteine	Lysine Biosynthesis DAP Pathway	Aspartate-semialdehyde dehydrogenase (EC 1.2.1.11)	fig|1423.3195.peg.1495
	Lysine, threonine, methionine, and cysteine	Lysine Biosynthesis DAP Pathway	N-acetyl-L,L-diaminopimelate aminotransferase (EC 2.6.1.-)	fig|1423.3195.peg.1783
	Lysine, threonine, methionine, and cysteine	Lysine Biosynthesis DAP Pathway	4-hydroxy-tetrahydrodipicolinate synthase (EC 4.3.3.7)	fig|1423.3195.peg.1493
	Lysine, threonine, methionine, and cysteine	Threonine degradation	Transcriptional regulator GabR of GABA utilization (GntR family with aminotransferase-like domain)	fig|1423.3195.peg.2773
	Lysine, threonine, methionine, and cysteine	Threonine degradation	L-threonine 3-dehydrogenase (EC 1.1.1.103)	fig|1423.3195.peg.1472
	Lysine, threonine, methionine, and cysteine	Methionine Degradation	S-ribosylhomocysteine lyase (EC 4.4.1.21)	fig|1423.3195.peg.196
	Lysine, threonine, methionine, and cysteine	Methionine Degradation	S-adenosylmethionine synthetase (EC 2.5.1.6)	fig|1423.3195.peg.207
	Lysine, threonine, methionine, and cysteine	Methionine Degradation	Methionine ABC transporter ATP-binding protein	fig|1423.3195.peg.4259
	Lysine, threonine, methionine, and cysteine	Methionine Degradation	Methionine ABC transporter substrate-binding protein	fig|1423.3195.peg.3425,
				fig|1423.3195.peg.4257
	Lysine, threonine, methionine, and cysteine	Methionine Degradation	Cystathionine beta-synthase (EC 4.2.1.22)	fig|1423.3195.peg.556
	Lysine, threonine, methionine, and cysteine	Methionine Degradation	S-adenosylhomocysteine nucleosidase (EC 3.2.2.9)	fig|1423.3195.peg.555
	Lysine, threonine, methionine, and cysteine	Methionine Degradation	Methionine ABC transporter permease protein	fig|1423.3195.peg.4258
	Lysine, threonine, methionine, and cysteine	Methionine Degradation	Cystathionine gamma-lyase (EC 4.4.1.1)	fig|1423.3195.peg.557
	Lysine, threonine, methionine, and cysteine	Lysine fermentation	Electron transfer flavoprotein, beta subunit	fig|1423.3195.peg.418
	Lysine, threonine, methionine, and cysteine	Lysine fermentation	Beta-lysine acetyltransferase (EC 2.3.1.-)	fig|1423.3195.peg.4397
	Lysine, threonine, methionine, and cysteine	Lysine fermentation	Lysine 2,3-aminomutase (EC 5.4.3.2)	fig|1423.3195.peg.4398
	Lysine, threonine, methionine, and cysteine	Lysine fermentation	Electron transfer flavoprotein, alpha subunit	fig|1423.3195.peg.419
	Lysine, threonine, methionine, and cysteine	Lysine fermentation	Enoyl-CoA hydratase (EC 4.2.1.17)	fig|1423.3195.peg.417
	Lysine, threonine, methionine, and cysteine	Lysine fermentation	3-hydroxybutyryl-CoA dehydrogenase (EC 1.1.1.157)	fig|1423.3195.peg.912
	Lysine, threonine, methionine, and cysteine	Lysine fermentation	Acetyl-CoA acetyltransferase (EC 2.3.1.9)	fig|1423.3195.peg.911,
				fig|1423.3195.peg.3297
	Lysine, threonine, methionine, and cysteine	S-methylmethionine	Homocysteine S-methyltransferase (EC 2.1.1.10)	fig|1423.3195.peg.2607
	Lysine, threonine, methionine, and cysteine	S-methylmethionine	S-methylmethionine permease	fig|1423.3195.peg.2606
Iron acquisition and metabolism	Siderophores	Siderophore Anthrachelin	Antibiotic biosynthesis monooxygenase domain-containing protein	fig|1423.3195.peg.3919
	Siderophores	Siderophore Anthrachelin	Uncharacterized iron compound ABC uptake transporter, substrate-binding protein	fig|1423.3195.peg.2767
	Siderophores	Siderophore Anthrachelin	Uncharacterized iron compound ABC uptake transporter, ATP-binding protein	fig|1423.3195.peg.2766
	Siderophores	Siderophore Anthrachelin	Uncharacterized iron compound ABC uptake transporter, permease protein	fig|1423.3195.peg.2764,
				fig|1423.3195.peg.2765
	Siderophores	Bacillibactin Siderophore	Isochorismate synthase (EC 5.4.4.2) [bacillibactin] siderophore	fig|1423.3195.peg.4177
	Siderophores	Bacillibactin Siderophore	Fe-bacillibactin uptake system FeuA, Fe-bacillibactin binding	fig|1423.3195.peg.2532
	Siderophores	Bacillibactin Siderophore	Fe-bacillibactin uptake system FeuB	fig|1423.3195.peg.2531
	Siderophores	Bacillibactin Siderophore	Isochorismatase (EC 3.3.2.1) [bacillibactin] siderophore	fig|1423.3195.peg.4175
	Siderophores	Bacillibactin Siderophore	Fe-bacillibactin uptake system FeuC	fig|1423.3195.peg.2530
	Siderophores	Bacillibactin Siderophore	2,3-dihydroxybenzoate-AMP ligase (EC 2.7.7.58) [bacillibactin] siderophore	fig|1423.3195.peg.4176
	Siderophores	Bacillibactin Siderophore	Bacillibactin synthetase component F (EC 2.7.7.-)	fig|1423.3195.peg.4174
	Siderophores	Bacillibactin Siderophore	Trilactone hydrolase [bacillibactin] siderophore	fig|1423.3195.peg.2529,
				fig|1423.3195.peg.4179
	Siderophores	Bacillibactin Siderophore	2,3-dihydro-2,3-dihydroxybenzoate dehydrogenase (EC 1.3.1.28) [bacillibactin] siderophore	fig|1423.3195.peg.4178
	Iron acquisition and metabolism - no subcategory	Heme, hemin uptake and utilization systems in GramPositives	Uncharacterized iron compound ABC uptake transporter, substrate-binding protein	fig|1423.3195.peg.2767
	Iron acquisition and metabolism - no subcategory	Heme, hemin uptake and utilization systems in GramPositives	Uncharacterized iron compound ABC uptake transporter, ATP-binding protein	fig|1423.3195.peg.2766
	Iron acquisition and metabolism - no subcategory	Heme, hemin uptake and utilization systems in GramPositives	Heme ABC type transporter HtsABC, heme-binding protein	fig|1423.3195.peg.3299,
				fig|1423.3195.peg.3954
	Iron acquisition and metabolism - no subcategory	Heme, hemin uptake and utilization systems in GramPositives	Two-component sensor kinase SA14-24	fig|1423.3195.peg.3707
	Iron acquisition and metabolism - no subcategory	Heme, hemin uptake and utilization systems in GramPositives	Sortase A, LPXTG specific	fig|1423.3195.peg.2332
	Iron acquisition and metabolism - no subcategory	Heme, hemin uptake and utilization systems in GramPositives	Heme ABC type transporter HtsABC, permease protein HtsB	fig|1423.3195.peg.3953
	Iron acquisition and metabolism - no subcategory	Heme, hemin uptake and utilization systems in GramPositives	Zn-dependent hydrolase YycJ/WalJ, required for cell wall metabolism and coordination of cell division with DNA replication	fig|1423.3195.peg.3704
	Iron acquisition and metabolism - no subcategory	Heme, hemin uptake and utilization systems in GramPositives	Antibiotic biosynthesis monooxygenase domain-containing protein	fig|1423.3195.peg.3919
	Iron acquisition and metabolism - no subcategory	Heme, hemin uptake and utilization systems in GramPositives	Heme ABC type transporter HtsABC, permease protein HtsC	fig|1423.3195.peg.3952
	Iron acquisition and metabolism - no subcategory	Heme, hemin uptake and utilization systems in GramPositives	Uncharacterized iron compound ABC uptake transporter, permease protein	fig|1423.3195.peg.2764,
				fig|1423.3195.peg.2765
	Iron acquisition and metabolism - no subcategory	Heme, hemin uptake and utilization systems in GramPositives	Two-component response regulator SA14-24	fig|1423.3195.peg.3708
	Iron acquisition and metabolism - no subcategory	Ferrous iron transporter EfeUOB, low-pH-induced	Ferrous iron transport peroxidase EfeB	fig|1423.3195.peg.3481
	Iron acquisition and metabolism - no subcategory	Ferrous iron transporter EfeUOB, low-pH-induced	Ferrous iron transport permease EfeU	fig|1423.3195.peg.3483
	Iron acquisition and metabolism - no subcategory	Ferrous iron transporter EfeUOB, low-pH-induced	Ferrous iron transport periplasmic protein EfeO, contains peptidase-M75 domain and (frequently) cupredoxin-like domain	fig|1423.3195.peg.3482
Sulfur Metabolism	Sulfur Metabolism - no subcategory	Galactosylceramide and Sulfatide metabolism	Arylsulfatase (EC 3.1.6.1)	fig|1423.3195.peg.3888
	Sulfur Metabolism - no subcategory	Thioredoxin-disulfide reductase	Thiol peroxidase, Tpx-type (EC 1.11.1.15)	fig|1423.3195.peg.316
	Sulfur Metabolism - no subcategory	Thioredoxin-disulfide reductase	Alkyl hydroperoxide reductase subunit C-like protein	fig|1423.3195.peg.1758
	Sulfur Metabolism - no subcategory	Thioredoxin-disulfide reductase	Thioredoxin reductase (EC 1.8.1.9)	fig|1423.3195.peg.1046,
				fig|1423.3195.peg.2170,
				fig|1423.3195.peg.2699,
				fig|1423.3195.peg.4189
	Sulfur Metabolism - no subcategory	Thioredoxin-disulfide reductase	Thiol peroxidase, Bcp-type (EC 1.11.1.15)	fig|1423.3195.peg.4070
Membrane Transport	TRAP transporters	TRAP Transporter collection	TRAP-type C4-dicarboxylate transport system, periplasmic component	fig|1423.3195.peg.2832
	Cation transporters	Copper Transport System	Transcriptional repressor in copper uptake, YcnK	fig|1423.3195.peg.2780
	Cation transporters	Copper Transport System	Copper resistance protein CopD	fig|1423.3195.peg.2779
	Cation transporters	Copper Transport System	Conserved membrane protein in copper uptake, YcnI	fig|1423.3195.peg.2778
	Cation transporters	Copper Transport System	Copper resistance protein CopC	fig|1423.3195.peg.2779
	Cation transporters	Copper Transport System	Reductase or disulfide isomerase in copper uptake, YcnL	fig|1423.3195.peg.2781
	Cation transporters	Copper Transport System	Copper-translocating P-type ATPase (EC 3.6.3.4)	fig|1423.3195.peg.1800,
				fig|1423.3195.peg.2040
	Cation transporters	Copper Transport System	Repressor CsoR of the copZA operon	fig|1423.3195.peg.2042
	Cation transporters	Copper Transport System	Copper(I) chaperone CopZ	fig|1423.3195.peg.2041
	Cation transporters	Magnesium transport	Magnesium and cobalt transport protein CorA	fig|1423.3195.peg.850,
				fig|1423.3195.peg.4000
	Cation transporters	Copper uptake system CopCD	Copper resistance protein CopC	fig|1423.3195.peg.2779
	Cation transporters	Copper uptake system CopCD	Copper resistance protein CopD	fig|1423.3195.peg.2779
	ABC transporters	ABC transporter oligopeptide (TC 3.A.1.5.1)	Oligopeptide ABC transporter, periplasmic oligopeptide-binding protein OppA (TC 3.A.1.5.1)	fig|1423.3195.peg.3271
	Membrane Transport - no subcategory	ECF class transporters	ATPase component of general energizing module of ECF transporters	fig|1423.3195.peg.64,
				fig|1423.3195.peg.65
	Membrane Transport - no subcategory	ECF class transporters	Substrate-specific component ThiT of thiamin ECF transporter	fig|1423.3195.peg.4074
	Membrane Transport - no subcategory	ECF class transporters	Transmembrane component of general energizing module of ECF transporters	fig|1423.3195.peg.66
	Membrane Transport - no subcategory	ECF class transporters	Substrate-specific component YkoE of thiamin-regulated ECF transporter for HydroxyMethylPyrimidine	fig|1423.3195.peg.1868
	Membrane Transport - no subcategory	ECF class transporters	Transmembrane component YkoC of energizing module of thiamin-regulated ECF transporter for HydroxyMethylPyrimidine	fig|1423.3195.peg.1870
	Membrane Transport - no subcategory	ECF class transporters	Duplicated ATPase component YkoD of energizing module of thiamin-regulated ECF transporter for HydroxyMethylPyrimidine	fig|1423.3195.peg.1869
	Membrane Transport - no subcategory	ECF class transporters	Substrate-specific component BioY of biotin ECF transporter	fig|1423.3195.peg.3295,
				fig|1423.3195.peg.4181
	Membrane Transport - no subcategory	ECF class transporters	Substrate-specific component TrpP of tryptophan ECF transporter	fig|1423.3195.peg.3333
	Membrane Transport - no subcategory	ECF class transporters	Substrate-specific component RibU of riboflavin ECF transporter	fig|1423.3195.peg.1035
	Protein translocation across cytoplasmic membrane	Twin-arginine translocation system	Twin-arginine translocation protein TatAd	fig|1423.3195.peg.1380,
				fig|1423.3195.peg.2633
	Protein translocation across cytoplasmic membrane	Twin-arginine translocation system	Twin-arginine translocation protein TatCd	fig|1423.3195.peg.2634
	Protein translocation across cytoplasmic membrane	EcsAB transporter affecting expression and secretion of secretory preproteins	ABC transporter, ATP-binding protein EcsA	fig|1423.3195.peg.3330
	Protein translocation across cytoplasmic membrane	EcsAB transporter affecting expression and secretion of secretory preproteins	ABC transporter, permease protein EscB	fig|1423.3195.peg.3329
	Protein translocation across cytoplasmic membrane	EcsAB transporter affecting expression and secretion of secretory preproteins	Protease production regulatory protein Hpr (ScoC)	fig|1423.3195.peg.3336
	Protein translocation across cytoplasmic membrane	EcsAB transporter affecting expression and secretion of secretory preproteins	EcsC protein	fig|1423.3195.peg.3328
	Protein translocation across cytoplasmic membrane	EcsAB transporter affecting expression and secretion of secretory preproteins	Foldase protein PrsA precursor (EC 5.2.1.8)	fig|1423.3195.peg.125,
				fig|1423.3195.peg.3341
	Uni- Sym- and Antiporters	NhaA, NhaD and Sodium-dependent phosphate transporters	Sodium-dependent phosphate transporter	fig|1423.3195.peg.780
	Uni- Sym- and Antiporters	Multi-subunit cation antiporter	Na(+) H(+) antiporter subunit B	fig|1423.3195.peg.4140
	Uni- Sym- and Antiporters	Multi-subunit cation antiporter	Na(+) H(+) antiporter subunit D	fig|1423.3195.peg.4142
	Uni- Sym- and Antiporters	Multi-subunit cation antiporter	Na(+) H(+) antiporter subunit C	fig|1423.3195.peg.4141
	Uni- Sym- and Antiporters	Multi-subunit cation antiporter	Na(+) H(+) antiporter subunit G	fig|1423.3195.peg.4145
	Uni- Sym- and Antiporters	Multi-subunit cation antiporter	Na(+) H(+) antiporter subunit E	fig|1423.3195.peg.4143
	Uni- Sym- and Antiporters	Multi-subunit cation antiporter	Na(+) H(+) antiporter subunit F	fig|1423.3195.peg.4144
	Uni- Sym- and Antiporters	Multi-subunit cation antiporter	Na(+) H(+) antiporter subunit A	fig|1423.3195.peg.4139
Protein Metabolism	Protein processing and modification	N-linked Glycosylation in Bacteria	UDP-N-acetylglucosamine 4,6-dehydratase (EC 4.2.1.-)	fig|1423.3195.peg.1181,
				fig|1423.3195.peg.4384
	Protein processing and modification	N-linked Glycosylation in Bacteria	Lipid carrier : UDP-N-acetylgalactosaminyltransferase (EC 2.4.1.-)	fig|1423.3195.peg.2115
	Protein processing and modification	N-linked Glycosylation in Bacteria	4-keto-6-deoxy-N-Acetyl-D-hexosaminyl-(Lipid carrier) aminotransferase	fig|1423.3195.peg.2113
	Protein processing and modification	N-linked Glycosylation in Bacteria	UDP-glucose 4-epimerase (EC 5.1.3.2)	fig|1423.3195.peg.3546
	Protein processing and modification	Signal peptidase	Lipoprotein signal peptidase (EC 3.4.23.36)	fig|1423.3195.peg.1628
	Protein processing and modification	Signal peptidase	Signal peptidase I (EC 3.4.21.89)	fig|1423.3195.peg.1010,
				fig|1423.3195.peg.1738,
				fig|1423.3195.peg.2787,
				fig|1423.3195.peg.3283
	Protein folding	Periplasmic disulfide interchange	Periplasmic thiol:disulfide interchange protein DsbA	fig|1423.3195.peg.2038
	Protein folding	Periplasmic disulfide interchange	Cytochrome c-type biogenesis protein CcdA (DsbD analog)	fig|1423.3195.peg.1353
	Protein folding	Peptidyl-prolyl cis-trans isomerase	Foldase protein PrsA precursor (EC 5.2.1.8)	fig|1423.3195.peg.125,
				fig|1423.3195.peg.3341
	Protein folding	Protein chaperones	Chaperone protein HtpG	fig|1423.3195.peg.3645
	Protein folding	Protein chaperones	Heat shock protein GrpE	fig|1423.3195.peg.774
	Protein folding	Protein chaperones	Chaperone protein DnaJ	fig|1423.3195.peg.776
	Protein folding	Protein chaperones	Chaperone protein DnaK	fig|1423.3195.peg.775
	Protein degradation	Proteolysis in bacteria, ATP-dependent	ATP-dependent hsl protease ATP-binding subunit HslU	fig|1423.3195.peg.1557
	Protein degradation	Proteolysis in bacteria, ATP-dependent	DNA repair protein RadA	fig|1423.3195.peg.5
	Protein degradation	Proteolysis in bacteria, ATP-dependent	ATP-dependent protease La (EC 3.4.21.53) Type I	fig|1423.3195.peg.455
	Protein degradation	Proteolysis in bacteria, ATP-dependent	ATP-dependent Clp protease, ATP-binding subunit ClpC	fig|1423.3195.peg.4
	Protein degradation	Proteolysis in bacteria, ATP-dependent	ATP-dependent Clp protease ATP-binding subunit ClpX	fig|1423.3195.peg.453
	Protein degradation	Proteolysis in bacteria, ATP-dependent	Transcriptional regulator CtsR	fig|1423.3195.peg.1
	Protein degradation	Proteolysis in bacteria, ATP-dependent	Membrane-associated protein containing RNA-binding TRAM domain and ribonuclease PIN-domain, YacL B.subtilis ortholog	fig|1423.3195.peg.7
	Protein degradation	Serine endopeptidase (EC 3.4.21.-)	Glutamyl endopeptidase precursor (EC 3.4.21.19), blaSE	fig|1423.3195.peg.2591
	Protein degradation	Protein degradation	Deblocking aminopeptidase (EC 3.4.11.-)	fig|1423.3195.peg.3314
	Protein degradation	Protein degradation	Aminopeptidase YpdF (MP-, MA-, MS-, AP-, NP- specific)	fig|1423.3195.peg.880
	Protein degradation	Metalloendopeptidases (EC 3.4.24.-)	Bacillolysin, extracellular neutral metalloprotease (EC 3.4.24.28)	fig|1423.3195.peg.1706
	Protein degradation	Aminopeptidases (EC 3.4.11.-)	Aminopeptidase S (Leu, Val, Phe, Tyr preference) (EC 3.4.11.24)	fig|1423.3195.peg.1734
	Protein degradation	Aminopeptidases (EC 3.4.11.-)	Cytosol aminopeptidase PepA (EC 3.4.11.1)	fig|1423.3195.peg.4183
	Protein degradation	Omega peptidases (EC 3.4.19.-)	Acylamino-acid-releasing enzyme (EC 3.4.19.1)	fig|1423.3195.peg.4202
	Protein degradation	Omega peptidases (EC 3.4.19.-)	Gamma-D-glutamyl-meso-diaminopimelate peptidase (EC 3.4.19.11)	fig|1423.3195.peg.3400,
				fig|1423.3195.peg.4431
	Protein degradation	Omega peptidases (EC 3.4.19.-)	Pyrrolidone-carboxylate peptidase (EC 3.4.19.3)	fig|1423.3195.peg.2635
	Protein degradation	Metallocarboxypeptidases (EC 3.4.17.-)	Thermostable carboxypeptidase 1 (EC 3.4.17.19)	fig|1423.3195.peg.1137
	Protein degradation	Metallocarboxypeptidases (EC 3.4.17.-)	D-alanyl-D-alanine carboxypeptidase (EC 3.4.16.4)	fig|1423.3195.peg.149,
				fig|1423.3195.peg.158,
				fig|1423.3195.peg.985,
				fig|1423.3195.peg.1021,
				fig|1423.3195.peg.4408
	Protein degradation	Metallocarboxypeptidases (EC 3.4.17.-)	Muramoyltetrapeptide carboxypeptidase (EC 3.4.17.13)	fig|1423.3195.peg.1897
	Protein biosynthesis	Translation termination factors bacterial	tmRNA-binding protein SmpB	fig|1423.3195.peg.2052
	Protein biosynthesis	Translation termination factors bacterial	Peptidyl-tRNA hydrolase (EC 3.1.1.29)	fig|1423.3195.peg.106
	Protein biosynthesis	Translation termination factors bacterial	Ribosome recycling factor	fig|1423.3195.peg.1519
	Protein biosynthesis	Translation termination factors bacterial	Methionine aminopeptidase (EC 3.4.11.18)	fig|1423.3195.peg.56,
				fig|1423.3195.peg.3971
	Protein biosynthesis	Translation termination factors bacterial	Peptide chain release factor 2	fig|1423.3195.peg.2216
	Protein biosynthesis	Translation termination factors bacterial	Peptide chain release factor 1	fig|1423.3195.peg.2408
	Protein biosynthesis	Translation termination factors bacterial	Peptide deformylase (EC 3.5.1.88)	fig|1423.3195.peg.1600,
				fig|1423.3195.peg.1722
	Protein biosynthesis	Translation elongation factors bacterial	Translation elongation factor LepA	fig|1423.3195.peg.771
	Protein biosynthesis	Translation elongation factors bacterial	Translation elongation factor Tu	fig|1423.3195.peg.31
	Protein biosynthesis	Translation elongation factors bacterial	Translation elongation factor G	fig|1423.3195.peg.30
	Protein biosynthesis	Translation elongation factors bacterial	Translation elongation factor Ts	fig|1423.3195.peg.1521
	Protein biosynthesis	Translation elongation factors bacterial	Translation elongation factor P	fig|1423.3195.peg.881
	Protein biosynthesis	tRNA aminoacylation, Ile	Isoleucyl-tRNA synthetase (EC 6.1.1.5)	fig|1423.3195.peg.1630
	Protein biosynthesis	Translation initiation factors bacterial	Translation initiation factor 3	fig|1423.3195.peg.383
	Protein biosynthesis	Translation initiation factors bacterial	Translation initiation factor 1	fig|1423.3195.peg.58
	Protein biosynthesis	Translation initiation factors bacterial	Ribosome-binding factor A	fig|1423.3195.peg.1506
	Protein biosynthesis	Translation initiation factors bacterial	Translation initiation factor 2	fig|1423.3195.peg.1508
	Protein biosynthesis	Translation initiation factors bacterial	Methionyl-tRNA formyltransferase (EC 2.1.2.9)	fig|1423.3195.peg.1599
	Protein biosynthesis	tRNA aminoacylation, Met	Methionyl-tRNA synthetase (EC 6.1.1.10)	fig|1423.3195.peg.91
	Protein biosynthesis	tRNA aminoacylation, Lys	Lysyl-tRNA synthetase (class II) (EC 6.1.1.6)	fig|1423.3195.peg.135
	Protein biosynthesis	tRNA aminoacylation, Thr	Threonyl-tRNA synthetase (EC 6.1.1.3)	fig|1423.3195.peg.376,
				fig|1423.3195.peg.2467
	Protein biosynthesis	tRNA aminoacylation, Leu	Leucyl-tRNA synthetase (EC 6.1.1.4)	fig|1423.3195.peg.232
	Protein biosynthesis	tRNA aminoacylation, Arg	Arginyl-tRNA synthetase (EC 6.1.1.19)	fig|1423.3195.peg.2444
	Protein biosynthesis	Ribosome LSU bacterial	LSU ribosomal protein L20p	fig|1423.3195.peg.385
	Protein biosynthesis	Ribosome LSU bacterial	LSU ribosomal protein L14p (L23e)	fig|1423.3195.peg.44
	Protein biosynthesis	Ribosome LSU bacterial	LSU ribosomal protein L27p	fig|1423.3195.peg.482
	Protein biosynthesis	Ribosome LSU bacterial	LSU ribosomal protein L2p (L8e)	fig|1423.3195.peg.37
	Protein biosynthesis	Ribosome LSU bacterial	LSU ribosomal protein L5p (L11e)	fig|1423.3195.peg.46
	Protein biosynthesis	Ribosome LSU bacterial	LSU ribosomal protein L24p (L26e)	fig|1423.3195.peg.45
	Protein biosynthesis	Ribosome LSU bacterial	LSU ribosomal protein L33p	fig|1423.3195.peg.834,
				fig|1423.3195.peg.946
	Protein biosynthesis	Ribosome LSU bacterial	LSU ribosomal protein L31p	fig|1423.3195.peg.193,
				fig|1423.3195.peg.2415
	Protein biosynthesis	Ribosome LSU bacterial	LSU ribosomal protein L1p (L10Ae)	fig|1423.3195.peg.21
	Protein biosynthesis	Ribosome LSU bacterial	LSU ribosomal protein L16p (L10e)	fig|1423.3195.peg.41
	Protein biosynthesis	Ribosome LSU bacterial	LSU ribosomal protein L35p	fig|1423.3195.peg.384
	Protein biosynthesis	Ribosome LSU bacterial	Firmicutes ribosomal L7Ae family protein	fig|1423.3195.peg.27
	Protein biosynthesis	Ribosome LSU bacterial	LSU ribosomal protein L3p (L3e)	fig|1423.3195.peg.34
	Protein biosynthesis	Ribosome LSU bacterial	LSU ribosomal protein L31p, zinc-independent	fig|1423.3195.peg.193
	Protein biosynthesis	Ribosome LSU bacterial	LSU ribosomal protein L29p (L35e)	fig|1423.3195.peg.42
	Protein biosynthesis	Ribosome LSU bacterial	LSU ribosomal protein L28p	fig|1423.3195.peg.1591
	Protein biosynthesis	Ribosome LSU bacterial	LSU ribosomal protein L32p	fig|1423.3195.peg.1666
	Protein biosynthesis	Ribosome LSU bacterial	LSU ribosomal protein L25p	fig|1423.3195.peg.105
	Protein biosynthesis	Ribosome LSU bacterial	LSU ribosomal protein L9p	fig|1423.3195.peg.3717
	Protein biosynthesis	Ribosome LSU bacterial	LSU ribosomal protein L6p (L9e)	fig|1423.3195.peg.49
	Protein biosynthesis	Ribosome LSU bacterial	LSU ribosomal protein L11p (L12e)	fig|1423.3195.peg.20
	Protein biosynthesis	Ribosome LSU bacterial	LSU ribosomal protein L31p, zinc-dependent	fig|1423.3195.peg.2415
	Protein biosynthesis	Ribosome LSU bacterial	LSU ribosomal protein L22p (L17e)	fig|1423.3195.peg.39
	Protein biosynthesis	Ribosome LSU bacterial	LSU ribosomal protein L4p (L1e)	fig|1423.3195.peg.35
	Protein biosynthesis	Ribosome LSU bacterial	LSU ribosomal protein L33p, zinc-independent	fig|1423.3195.peg.946
	Protein biosynthesis	Ribosome LSU bacterial	LSU ribosomal protein L23p (L23Ae)	fig|1423.3195.peg.36
	Protein biosynthesis	Ribosome LSU bacterial	LSU ribosomal protein L30p (L7e)	fig|1423.3195.peg.52
	Protein biosynthesis	Ribosome LSU bacterial	LSU ribosomal protein L19p	fig|1423.3195.peg.1569
	Protein biosynthesis	Ribosome LSU bacterial	LSU ribosomal protein L33p, zinc-dependent	fig|1423.3195.peg.834
	Protein biosynthesis	Ribosome LSU bacterial	LSU ribosomal protein L21p	fig|1423.3195.peg.480
	Protein biosynthesis	Ribosome LSU bacterial	LSU ribosomal protein L36p	fig|1423.3195.peg.59
	Protein biosynthesis	Ribosome LSU bacterial	LSU ribosomal protein L17p	fig|1423.3195.peg.63
	Protein biosynthesis	Ribosome LSU bacterial	LSU ribosomal protein L13p (L13Ae)	fig|1423.3195.peg.68
	Protein biosynthesis	Ribosome LSU bacterial	LSU ribosomal protein L18p (L5e)	fig|1423.3195.peg.50
	Protein biosynthesis	Ribosome LSU bacterial	LSU ribosomal protein L15p (L27Ae)	fig|1423.3195.peg.53
	Protein biosynthesis	Ribosome LSU bacterial	LSU ribosomal protein L10p (P0)	fig|1423.3195.peg.22
	Protein biosynthesis	tRNA aminoacylation, Gly	Glycyl-tRNA synthetase alpha chain (EC 6.1.1.14)	fig|1423.3195.peg.797
	Protein biosynthesis	tRNA aminoacylation, Gly	Glycyl-tRNA synthetase beta chain (EC 6.1.1.14)	fig|1423.3195.peg.798
	Protein biosynthesis	tRNA aminoacylation, Glu and Gln	Glutamyl-tRNA synthetase (EC 6.1.1.17)	fig|1423.3195.peg.10
	Protein biosynthesis	tRNA aminoacylation, Glu and Gln	Glutamyl-tRNA(Gln) synthetase (EC 6.1.1.24)	fig|1423.3195.peg.10
	Protein biosynthesis	tRNA aminoacylation, Glu and Gln	Glutamyl-tRNA(Gln) amidotransferase subunit C (EC 6.3.5.7)	fig|1423.3195.peg.3866
	Protein biosynthesis	tRNA aminoacylation, Glu and Gln	Glutamyl-tRNA(Gln) amidotransferase subunit A (EC 6.3.5.7)	fig|1423.3195.peg.3867
	Protein biosynthesis	tRNA aminoacylation, Glu and Gln	Glutamyl-tRNA(Gln) amidotransferase subunit B (EC 6.3.5.7)	fig|1423.3195.peg.3868
	Protein biosynthesis	tRNA aminoacylation, Val	Valyl-tRNA synthetase (EC 6.1.1.9)	fig|1423.3195.peg.467
	Protein biosynthesis	tRNA aminoacylation, His	Histidyl-tRNA synthetase (EC 6.1.1.21)	fig|1423.3195.peg.523
	Protein biosynthesis	tRNA aminoacylation, Trp	Tryptophanyl-tRNA synthetase (EC 6.1.1.2)	fig|1423.3195.peg.3184
	Protein biosynthesis	Translation elongation factor G family	Translation elongation factor G	fig|1423.3195.peg.30
	Protein biosynthesis	tRNA aminoacylation, Ala	Alanyl-tRNA synthetase (EC 6.1.1.7)	fig|1423.3195.peg.541
	Protein biosynthesis	tRNA aminoacylation, Cys	Cysteinyl-tRNA synthetase (EC 6.1.1.16)	fig|1423.3195.peg.13
	Protein biosynthesis	Glycyl-tRNA synthetase	Glycyl-tRNA synthetase beta chain (EC 6.1.1.14)	fig|1423.3195.peg.798
	Protein biosynthesis	Glycyl-tRNA synthetase	Glycyl-tRNA synthetase alpha chain (EC 6.1.1.14)	fig|1423.3195.peg.797
	Protein biosynthesis	rRNAs	5S rRNA	fig|1423.3195.rna.23
	Protein biosynthesis	rRNAs	LSU rRNA	fig|1423.3195.rna.4
	Protein biosynthesis	rRNAs	SSU rRNA	fig|1423.3195.rna.5
	Protein biosynthesis	tRNA aminoacylation, Tyr	Tyrosyl-tRNA synthetase (EC 6.1.1.1)	fig|1423.3195.peg.296,
				fig|1423.3195.peg.3501
	Protein biosynthesis	tRNA aminoacylation, Phe	Phenylalanyl-tRNA synthetase beta chain (EC 6.1.1.20)	fig|1423.3195.peg.408
	Protein biosynthesis	tRNA aminoacylation, Phe	Phenylalanyl-tRNA synthetase domain protein (Bsu YtpR)	fig|1423.3195.peg.282
	Protein biosynthesis	tRNA aminoacylation, Phe	Phenylalanyl-tRNA synthetase alpha chain (EC 6.1.1.20)	fig|1423.3195.peg.407
	Protein biosynthesis	Ribosome SSU bacterial	SSU ribosomal protein S14p (S29e), zinc-dependent	fig|1423.3195.peg.47
	Protein biosynthesis	Ribosome SSU bacterial	SSU ribosomal protein S18p	fig|1423.3195.peg.3756
	Protein biosynthesis	Ribosome SSU bacterial	SSU ribosomal protein S7p (S5e)	fig|1423.3195.peg.29
	Protein biosynthesis	Ribosome SSU bacterial	SSU ribosomal protein S2p (SAe)	fig|1423.3195.peg.1522
	Protein biosynthesis	Ribosome SSU bacterial	SSU ribosomal protein S11p (S14e)	fig|1423.3195.peg.61
	Protein biosynthesis	Ribosome SSU bacterial	SSU ribosomal protein S1p	fig|1423.3195.peg.1053
	Protein biosynthesis	Ribosome SSU bacterial	SSU ribosomal protein S19p (S15e)	fig|1423.3195.peg.38
	Protein biosynthesis	Ribosome SSU bacterial	SSU ribosomal protein S12p (S23e)	fig|1423.3195.peg.28
	Protein biosynthesis	Ribosome SSU bacterial	SSU ribosomal protein S4p (S9e)	fig|1423.3195.peg.298
	Protein biosynthesis	Ribosome SSU bacterial	SSU ribosomal protein S21p	fig|1423.3195.peg.781
	Protein biosynthesis	Ribosome SSU bacterial	SSU ribosomal protein S13p (S18e)	fig|1423.3195.peg.60
	Protein biosynthesis	Ribosome SSU bacterial	SSU ribosomal protein S8p (S15Ae)	fig|1423.3195.peg.48
	Protein biosynthesis	Ribosome SSU bacterial	SSU ribosomal protein S16p	fig|1423.3195.peg.1574
	Protein biosynthesis	Ribosome SSU bacterial	SSU ribosomal protein S14p (S29e), zinc-independent	fig|1423.3195.peg.3450
	Protein biosynthesis	Ribosome SSU bacterial	SSU ribosomal protein S17p (S11e)	fig|1423.3195.peg.43
	Protein biosynthesis	Ribosome SSU bacterial	SSU ribosomal protein S10p (S20e)	fig|1423.3195.peg.33
	Protein biosynthesis	Ribosome SSU bacterial	SSU ribosomal protein S20p	fig|1423.3195.peg.767
	Protein biosynthesis	Ribosome SSU bacterial	SSU ribosomal protein S6p	fig|1423.3195.peg.3758
	Protein biosynthesis	Ribosome SSU bacterial	SSU ribosomal protein S18p, zinc-independent	fig|1423.3195.peg.3756
	Protein biosynthesis	Ribosome SSU bacterial	SSU ribosomal protein S5p (S2e)	fig|1423.3195.peg.51
	Protein biosynthesis	Ribosome SSU bacterial	SSU ribosomal protein S3p (S3e)	fig|1423.3195.peg.40
	Protein biosynthesis	Ribosome SSU bacterial	SSU ribosomal protein S9p (S16e)	fig|1423.3195.peg.69
	Protein biosynthesis	Ribosome SSU bacterial	SSU ribosomal protein S15p (S13e)	fig|1423.3195.peg.1503
	Protein biosynthesis	Ribosome SSU bacterial	SSU ribosomal protein S14p (S29e)	fig|1423.3195.peg.47,
				fig|1423.3195.peg.3450
	Protein biosynthesis	tRNA aminoacylation, Asp and Asn	Aspartyl-tRNA(Asn) amidotransferase subunit A (EC 6.3.5.6)	fig|1423.3195.peg.3867
	Protein biosynthesis	tRNA aminoacylation, Asp and Asn	Aspartyl-tRNA synthetase (EC 6.1.1.12)	fig|1423.3195.peg.524
	Protein biosynthesis	tRNA aminoacylation, Asp and Asn	Asparaginyl-tRNA synthetase (EC 6.1.1.22)	fig|1423.3195.peg.1108
	Protein biosynthesis	tRNA aminoacylation, Asp and Asn	Aspartyl-tRNA(Asn) amidotransferase subunit B (EC 6.3.5.6)	fig|1423.3195.peg.3868
	Protein biosynthesis	tRNA aminoacylation, Asp and Asn	Aspartyl-tRNA(Asn) amidotransferase subunit C (EC 6.3.5.6)	fig|1423.3195.peg.3866
	Protein biosynthesis	tRNA aminoacylation, Pro	Prolyl-tRNA synthetase (EC 6.1.1.15), bacterial type	fig|1423.3195.peg.1514
	Protein biosynthesis	tRNA aminoacylation, Pro	tRNA proofreading protein STM4549	fig|1423.3195.peg.2459
	Protein biosynthesis	tRNA aminoacylation, Pro	Cys-tRNA(Pro) deacylase YbaK	fig|1423.3195.peg.2002
	Protein biosynthesis	tRNA aminoacylation, Ser	Seryl-tRNA synthetase (EC 6.1.1.11)	fig|1423.3195.peg.146
	Protein biosynthesis	Programmed frameshift	Peptide chain release factor 2	fig|1423.3195.peg.2216
	Protein biosynthesis	Programmed frameshift	programmed frameshift-containing	fig|1423.3195.peg.2216
DNA Metabolism	DNA replication	DNA replication strays	DNA polymerase I 5'-3' exonuclease domain	fig|1423.3195.peg.1146
	DNA replication	DNA replication strays	DNA polymerase III polC-type (EC 2.7.7.7)	fig|1423.3195.peg.1513
	DNA replication	DNA topoisomerases, Type II, ATP-dependent	DNA gyrase subunit B (EC 5.99.1.3)	fig|1423.3195.peg.3780
	DNA replication	DNA topoisomerases, Type II, ATP-dependent	DNA gyrase subunit A (EC 5.99.1.3)	fig|1423.3195.peg.3781
	DNA replication	DNA topoisomerases, Type I, ATP-independent	DNA topoisomerase I (EC 5.99.1.2)	fig|1423.3195.peg.1561
	DNA replication	DNA topoisomerases, Type I, ATP-independent	DNA topoisomerase III (EC 5.99.1.2)	fig|1423.3195.peg.2813
	DNA uptake, competence	DNA processing cluster	Recombination protein RecR	fig|1423.3195.peg.138
	DNA uptake, competence	DNA processing cluster	Inhibitor of pro-sigmaK processing BofA	fig|1423.3195.peg.136
	DNA uptake, competence	DNA processing cluster	DNA topoisomerase III (EC 5.99.1.2)	fig|1423.3195.peg.2813
	DNA uptake, competence	DNA processing cluster	DNA polymerase III subunits gamma and tau (EC 2.7.7.7)	fig|1423.3195.peg.140
	DNA Metabolism - no subcategory	Type I Restriction-Modification	Type I restriction-modification system, restriction subunit R (EC 3.1.21.3)	fig|1423.3195.peg.3807
	DNA Metabolism - no subcategory	Type I Restriction-Modification	Type I restriction-modification system, DNA-methyltransferase subunit M (EC 2.1.1.72)	fig|1423.3195.peg.3805
	DNA Metabolism - no subcategory	DNA ligases	ATP-dependent DNA ligase (EC 6.5.1.1) clustered with Ku protein, LigD	fig|1423.3195.peg.1850
	DNA Metabolism - no subcategory	DNA ligases	ATP-dependent DNA ligase (EC 6.5.1.1)	fig|1423.3195.peg.1295
	DNA Metabolism - no subcategory	DNA ligases	Ku domain protein	fig|1423.3195.peg.1849
	DNA Metabolism - no subcategory	External and Outer Membrane Nucleases	Extracellular ribonuclease Bsn	fig|1423.3195.peg.4236
	DNA Metabolism - no subcategory	Restriction-Modification System	Type I restriction-modification system, restriction subunit R (EC 3.1.21.3)	fig|1423.3195.peg.3807
	DNA Metabolism - no subcategory	Restriction-Modification System	Type I restriction-modification system, DNA-methyltransferase subunit M (EC 2.1.1.72)	fig|1423.3195.peg.3805
	DNA Metabolism - no subcategory	DNA structural proteins, bacterial	DNA-binding protein HBsu	fig|1423.3195.peg.1065,
				fig|1423.3195.peg.1241
	DNA Metabolism - no subcategory	DNA structural proteins, bacterial	Chromosome partition protein smc	fig|1423.3195.peg.1579
	DNA repair	DNA repair, bacterial	Single-stranded DNA-binding protein	fig|1423.3195.peg.2329,
				fig|1423.3195.peg.3757
	DNA repair	DNA repair, bacterial	Exodeoxyribonuclease III (EC 3.1.11.2)	fig|1423.3195.peg.3755
	DNA repair	DNA repair, bacterial	Exonuclease SbcC	fig|1423.3195.peg.3265
	DNA repair	DNA repair, bacterial	Endonuclease IV (EC 3.1.21.2)	fig|1423.3195.peg.810
	DNA repair	DNA repair, bacterial	DNA polymerase IV (EC 2.7.7.7)	fig|1423.3195.peg.942,
				fig|1423.3195.peg.960
	DNA repair	DNA repair, bacterial	Exodeoxyribonuclease VII large subunit (EC 3.1.11.6)	fig|1423.3195.peg.896
	DNA repair	DNA repair, bacterial	Exonuclease SbcD	fig|1423.3195.peg.3266
	DNA repair	DNA repair, bacterial	Exodeoxyribonuclease VII small subunit (EC 3.1.11.6)	fig|1423.3195.peg.897
	DNA repair	DNA repair, bacterial	DNA repair protein RadA	fig|1423.3195.peg.5
	DNA repair	DNA repair, bacterial	SOS-response repressor and protease LexA (EC 3.4.21.88)	fig|1423.3195.peg.1361
	DNA repair	DNA repair, bacterial	DNA repair protein RecN	fig|1423.3195.peg.902
	DNA repair	DNA repair, bacterial	RecA protein	fig|1423.3195.peg.1477,
				fig|1423.3195.peg.3021
	DNA repair	DNA repair, bacterial	A/G-specific adenine glycosylase (EC 3.2.2.-)	fig|1423.3195.peg.4061
	DNA repair	DNA repair, bacterial	ADA regulatory protein	fig|1423.3195.peg.2550
	DNA repair	DNA repair, bacterial	Methylated-DNA--protein-cysteine methyltransferase (EC 2.1.1.63)	fig|1423.3195.peg.1835,
				fig|1423.3195.peg.2551
	DNA repair	DNA repair, bacterial	Endonuclease V (EC 3.1.21.7)	fig|1423.3195.peg.2313
	DNA repair	DNA repair, bacterial MutL-MutS system	Recombination inhibitory protein MutS2	fig|1423.3195.peg.413
	DNA repair	DNA repair, bacterial MutL-MutS system	DNA mismatch repair protein MutL	fig|1423.3195.peg.1466
	DNA repair	DNA repair, bacterial MutL-MutS system	DNA mismatch repair protein MutS	fig|1423.3195.peg.1467
	DNA repair	DNA repair, bacterial DinG and relatives	DinG family ATP-dependent helicase YoaA	fig|1423.3195.peg.1104
	DNA repair	DNA repair, bacterial DinG and relatives	DinG family ATP-dependent helicase YpvA	fig|1423.3195.peg.1130
	DNA repair	DNA repair, UvrABC system	Excinuclease ABC subunit C	fig|1423.3195.peg.423
	DNA repair	DNA repair, UvrABC system	Excinuclease ABC subunit A	fig|1423.3195.peg.2203
	DNA repair	DNA repair, UvrABC system	Excinuclease ABC subunit B	fig|1423.3195.peg.2204
	DNA repair	Nonhomologous End-Joining in Bacteria	ATP-dependent DNA ligase (EC 6.5.1.1) clustered with Ku protein, LigD	fig|1423.3195.peg.1850
	DNA repair	Nonhomologous End-Joining in Bacteria	Ku domain protein	fig|1423.3195.peg.1849
	DNA repair	DNA repair system including RecA, MutS and a hypothetical protein	DNA mismatch repair protein MutS	fig|1423.3195.peg.1467
	DNA repair	DNA repair system including RecA, MutS and a hypothetical protein	Regulatory protein RecX	fig|1423.3195.peg.4049
	DNA repair	DNA repair system including RecA, MutS and a hypothetical protein	RecA protein	fig|1423.3195.peg.1477,
				fig|1423.3195.peg.3021
	DNA repair	DNA repair, bacterial RecBCD pathway	RecD-like DNA helicase YrrC	fig|1423.3195.peg.532
	DNA repair	RecA and RecX	RecA protein	fig|1423.3195.peg.1477,
				fig|1423.3195.peg.3021
	DNA repair	RecA and RecX	Regulatory protein RecX	fig|1423.3195.peg.4049
	DNA repair	DNA repair, bacterial RecFOR pathway	ATP-dependent DNA helicase RecS (RecQ family)	fig|1423.3195.peg.1038
	DNA repair	DNA repair, bacterial RecFOR pathway	ATP-dependent DNA helicase RecQ	fig|1423.3195.peg.4451
	DNA repair	DNA repair, bacterial RecFOR pathway	Recombination protein RecR	fig|1423.3195.peg.138
	DNA repair	DNA repair, bacterial RecFOR pathway	RecU Holliday junction resolvase	fig|1423.3195.peg.1113
	DNA repair	DNA repair, bacterial RecFOR pathway	Single-stranded-DNA-specific exonuclease RecJ, Bacteriophage SPBc2-type	fig|1423.3195.peg.1309,
				fig|1423.3195.peg.4322
	DNA repair	DNA repair, bacterial RecFOR pathway	RecA protein	fig|1423.3195.peg.1477,
				fig|1423.3195.peg.3021
	DNA repair	DNA repair, bacterial RecFOR pathway	DNA recombination and repair protein RecF	fig|1423.3195.peg.3778
	DNA repair	DNA repair, bacterial RecFOR pathway	Single-stranded DNA-binding protein	fig|1423.3195.peg.2329,
				fig|1423.3195.peg.3757
	DNA repair	DNA repair, bacterial RecFOR pathway	DNA recombination and repair protein RecO	fig|1423.3195.peg.796
Cell Wall and Capsule	Cell Wall and Capsule - no subcategory	UDP-N-acetylmuramate from Fructose-6-phosphate Biosynthesis	Phosphoglucosamine mutase (EC 5.4.2.10)	fig|1423.3195.peg.2546
	Cell Wall and Capsule - no subcategory	UDP-N-acetylmuramate from Fructose-6-phosphate Biosynthesis	N-acetylglucosamine-1-phosphate uridyltransferase (EC 2.7.7.23)	fig|1423.3195.peg.103
	Cell Wall and Capsule - no subcategory	UDP-N-acetylmuramate from Fructose-6-phosphate Biosynthesis	Glucosamine-1-phosphate N-acetyltransferase (EC 2.3.1.157)	fig|1423.3195.peg.103
	Cell Wall and Capsule - no subcategory	UDP-N-acetylmuramate from Fructose-6-phosphate Biosynthesis	UDP-N-acetylglucosamine 1-carboxyvinyltransferase (EC 2.5.1.7)	fig|1423.3195.peg.2382,
				fig|1423.3195.peg.2419
	Cell Wall and Capsule - no subcategory	Murein Hydrolases	N-acetylmuramoyl-L-alanine amidase (EC 3.5.1.28)	fig|1423.3195.peg.521,
				fig|1423.3195.peg.724,
				fig|1423.3195.peg.748,
				fig|1423.3195.peg.1201,
				fig|1423.3195.peg.1916,
				fig|1423.3195.peg.1957,
				fig|1423.3195.peg.2249
	Cell Wall and Capsule - no subcategory	Murein Hydrolases	D-alanyl-D-alanine carboxypeptidase (EC 3.4.16.4)	fig|1423.3195.peg.149,
				fig|1423.3195.peg.158,
				fig|1423.3195.peg.985,
				fig|1423.3195.peg.1021,
				fig|1423.3195.peg.4408
	Cell Wall and Capsule - no subcategory	Murein Hydrolases	Muramoyltetrapeptide carboxypeptidase (EC 3.4.17.13)	fig|1423.3195.peg.1897
	Cell Wall and Capsule - no subcategory	Recycling of Peptidoglycan Amino Acids	N-acetylmuramoyl-L-alanine amidase (EC 3.5.1.28)	fig|1423.3195.peg.521,
				fig|1423.3195.peg.724,
				fig|1423.3195.peg.748,
				fig|1423.3195.peg.1201,
				fig|1423.3195.peg.1916,
				fig|1423.3195.peg.1957,
				fig|1423.3195.peg.2249
	Cell Wall and Capsule - no subcategory	Recycling of Peptidoglycan Amino Acids	Muramoyltetrapeptide carboxypeptidase (EC 3.4.17.13)	fig|1423.3195.peg.1897
	Gram-Positive cell wall components	Sortase	Sortase A, LPXTG specific	fig|1423.3195.peg.2332
	Gram-Positive cell wall components	Teichoic and lipoteichoic acids biosynthesis	N-acetylmannosaminyltransferase (EC 2.4.1.187)	fig|1423.3195.peg.2265
	Gram-Positive cell wall components	Teichoic and lipoteichoic acids biosynthesis	Poly(glycerol-phosphate) alpha-glucosyltransferase (EC 2.4.1.52)	fig|1423.3195.peg.2256
	Gram-Positive cell wall components	Teichoic and lipoteichoic acids biosynthesis	Minor teichoic acid biosynthesis protein GgaA	fig|1423.3195.peg.2262
	Gram-Positive cell wall components	Teichoic and lipoteichoic acids biosynthesis	2-C-methyl-D-erythritol 4-phosphate cytidylyltransferase (EC 2.7.7.60)	fig|1423.3195.peg.8
	Gram-Positive cell wall components	Teichoic and lipoteichoic acids biosynthesis	CDP-glycerol:poly(glycerophosphate) glycerophosphotransferase (EC 2.7.8.12)	fig|1423.3195.peg.2263
	Gram-Positive cell wall components	Teichoic and lipoteichoic acids biosynthesis	Minor teichoic acid biosynthesis protein GgaB	fig|1423.3195.peg.2261
	Gram-Positive cell wall components	Teichoic and lipoteichoic acids biosynthesis	D-alanyl transfer protein DltB	fig|1423.3195.peg.3511
	Gram-Positive cell wall components	Teichoic and lipoteichoic acids biosynthesis	Poly(glycerophosphate chain) D-alanine transfer protein DltD	fig|1423.3195.peg.3513
	Gram-Positive cell wall components	Teichoic and lipoteichoic acids biosynthesis	diglucosyldiacylglycerol synthase (LTA membrane anchor synthesis)	fig|1423.3195.peg.1855
	Gram-Positive cell wall components	Teichoic and lipoteichoic acids biosynthesis	Teichoic acid export ATP-binding protein TagH (EC 3.6.3.40)	fig|1423.3195.peg.2259
	Gram-Positive cell wall components	Teichoic and lipoteichoic acids biosynthesis	Teichoic acid translocation permease protein TagG	fig|1423.3195.peg.2260
	Gram-Positive cell wall components	Teichoic and lipoteichoic acids biosynthesis	D-alanine--poly(phosphoribitol) ligase subunit 1 (EC 6.1.1.13)	fig|1423.3195.peg.3510
	Gram-Positive cell wall components	Teichuronic acid biosynthesis	Teichuronic acid biosynthesis protein TuaF	fig|1423.3195.peg.2243
	Gram-Positive cell wall components	Teichuronic acid biosynthesis	Teichuronic acid biosynthesis glycosyl transferase TuaC	fig|1423.3195.peg.2246
	Gram-Positive cell wall components	Teichuronic acid biosynthesis	Teichuronic acid biosynthesis protein TuaB	fig|1423.3195.peg.2247
	Gram-Positive cell wall components	Teichuronic acid biosynthesis	Teichuronic acid biosynthesis protein TuaE, putative secreted polysaccharide polymerase	fig|1423.3195.peg.2244
	Gram-Positive cell wall components	Teichuronic acid biosynthesis	Putative N-acetylgalactosaminyl-diphosphoundecaprenol glucuronosyltransferase	fig|1423.3195.peg.2242
	Gram-Positive cell wall components	Teichuronic acid biosynthesis	Putative undecaprenyl-phosphate N-acetylgalactosaminyl 1-phosphate transferase	fig|1423.3195.peg.2248
	Gram-Positive cell wall components	Teichuronic acid biosynthesis	Putative teichuronic acid biosynthesis glycosyl transferase TuaH	fig|1423.3195.peg.2241
	Gram-Positive cell wall components	Teichuronic acid biosynthesis	Teichuronic acid biosynthesis glycosyltransferase TuaA	fig|1423.3195.peg.2248
	Gram-Positive cell wall components	Teichuronic acid biosynthesis	UDP-glucose dehydrogenase in teichuronic acid synthesis TuaD (EC 1.1.1.22)	fig|1423.3195.peg.2245
	Gram-Positive cell wall components	D-Alanyl Lipoteichoic Acid Biosynthesis	D-alanine--poly(phosphoribitol) ligase subunit 1 (EC 6.1.1.13)	fig|1423.3195.peg.3510
	Gram-Positive cell wall components	D-Alanyl Lipoteichoic Acid Biosynthesis	D-alanyl transfer protein DltB	fig|1423.3195.peg.3511
	Gram-Positive cell wall components	D-Alanyl Lipoteichoic Acid Biosynthesis	Poly(glycerophosphate chain) D-alanine transfer protein DltD	fig|1423.3195.peg.3513
	Gram-Positive cell wall components	Polyglycerolphosphate lipoteichoic acid biosynthesis	Lipoteichoic acid synthase LtaS Type IIIa	fig|1423.3195.peg.840,
				fig|1423.3195.peg.2025
	Gram-Positive cell wall components	Polyglycerolphosphate lipoteichoic acid biosynthesis	Lipoteichoic acid synthase LtaS Type Ib	fig|1423.3195.peg.3930
	Gram-Positive cell wall components	Polyglycerolphosphate lipoteichoic acid biosynthesis	Lipoteichoic acid synthase LtaS Type Ia	fig|1423.3195.peg.3973
	Capsular and extracellular polysacchrides	Exopolysaccharide Biosynthesis	Tyrosine-protein kinase EpsD (EC 2.7.10.2)	fig|1423.3195.peg.2125,
				fig|1423.3195.peg.2322
	Capsular and extracellular polysacchrides	Exopolysaccharide Biosynthesis	Manganese-dependent protein-tyrosine phosphatase (EC 3.1.3.48)	fig|1423.3195.peg.2321
	Capsular and extracellular polysacchrides	Exopolysaccharide Biosynthesis	Tyrosine-protein kinase transmembrane modulator EpsC	fig|1423.3195.peg.2126,
				fig|1423.3195.peg.2323
	Capsular and extracellular polysacchrides	Exopolysaccharide Biosynthesis	Glycosyl transferase, group 1 family protein	fig|1423.3195.peg.2121
	Capsular and extracellular polysacchrides	dTDP-rhamnose synthesis	dTDP-glucose 4,6-dehydratase (EC 4.2.1.46)	fig|1423.3195.peg.2497
	Capsular and extracellular polysacchrides	dTDP-rhamnose synthesis	dTDP-4-dehydrorhamnose reductase (EC 1.1.1.133)	fig|1423.3195.peg.2495,
				fig|1423.3195.peg.2496
	Capsular and extracellular polysacchrides	dTDP-rhamnose synthesis	Glucose-1-phosphate thymidylyltransferase (EC 2.7.7.24)	fig|1423.3195.peg.2498
	Capsular and extracellular polysacchrides	dTDP-rhamnose synthesis	Glucose-1-phosphate cytidylyltransferase (EC 2.7.7.33)	fig|1423.3195.peg.3932
	Capsular and extracellular polysacchrides	dTDP-rhamnose synthesis	dTDP-4-dehydrorhamnose 3,5-epimerase (EC 5.1.3.13)	fig|1423.3195.peg.2495,
				fig|1423.3195.peg.2496
	Capsular and extracellular polysacchrides	Polysaccharide deacetylases	Polysaccharide deacetylase	fig|1423.3195.peg.2917
	Capsular and extracellular polysacchrides	Polysaccharide deacetylases	Peptidoglycan N-acetylglucosamine deacetylase (EC 3.5.1.-)	fig|1423.3195.peg.3370
	Capsular and extracellular polysacchrides	CMP-N-acetylneuraminate Biosynthesis	N-acetylneuraminate synthase (EC 2.5.1.56)	fig|1423.3195.peg.2501
	Capsular and extracellular polysacchrides	CMP-N-acetylneuraminate Biosynthesis	UDP-N-acetylglucosamine 2-epimerase (EC 5.1.3.14)	fig|1423.3195.peg.2253
	Capsular and extracellular polysacchrides	Rhamnose containing glycans	Glucose-1-phosphate thymidylyltransferase (EC 2.7.7.24)	fig|1423.3195.peg.2498
	Capsular and extracellular polysacchrides	Rhamnose containing glycans	dTDP-4-dehydrorhamnose reductase (EC 1.1.1.133)	fig|1423.3195.peg.2495,
				fig|1423.3195.peg.2496
	Capsular and extracellular polysacchrides	Rhamnose containing glycans	dTDP-4-dehydrorhamnose 3,5-epimerase (EC 5.1.3.13)	fig|1423.3195.peg.2495,
				fig|1423.3195.peg.2496
	Capsular and extracellular polysacchrides	Rhamnose containing glycans	Glycerol-3-phosphate cytidylyltransferase (EC 2.7.7.39)	fig|1423.3195.peg.2264
	Capsular and extracellular polysacchrides	Rhamnose containing glycans	dTDP-glucose 4,6-dehydratase (EC 4.2.1.46)	fig|1423.3195.peg.2497
	Capsular and extracellular polysacchrides	Rhamnose containing glycans	UDP-glucose 4-epimerase (EC 5.1.3.2)	fig|1423.3195.peg.3546
	Capsular and extracellular polysacchrides	Rhamnose containing glycans	Teichoic acid export ATP-binding protein TagH (EC 3.6.3.40)	fig|1423.3195.peg.2259
Potassium metabolism	Potassium metabolism - no subcategory	Potassium homeostasis	Potassium efflux system KefA protein	fig|1423.3195.peg.1760,
				fig|1423.3195.peg.3995
	Potassium metabolism - no subcategory	Potassium homeostasis	Large-conductance mechanosensitive channel	fig|1423.3195.peg.2335
Regulation and Cell signaling	Regulation and Cell signaling - no subcategory	HPr catabolite repression system	Catabolite repression HPr-like protein Crh	fig|1423.3195.peg.2164
	Regulation and Cell signaling - no subcategory	HPr catabolite repression system	Catabolite control protein A	fig|1423.3195.peg.289
	Regulation and Cell signaling - no subcategory	HPr catabolite repression system	Phosphotransferase system, phosphocarrier protein HPr	fig|1423.3195.peg.1793
	Regulation and Cell signaling - no subcategory	HPr catabolite repression system	Bacillus subtilis catabolite repression transcription factor CcpB	fig|1423.3195.peg.3754
	Regulation and Cell signaling - no subcategory	LysR-family proteins in Salmonella enterica Typhimurium	LysR family transcriptional regulator STM2281	fig|1423.3195.peg.4501
	Regulation and Cell signaling - no subcategory	cAMP signaling in bacteria	Adenylate cyclase (EC 4.6.1.1)	fig|1423.3195.peg.3166
	Regulation and Cell signaling - no subcategory	cAMP signaling in bacteria	Adenine phosphoribosyltransferase (EC 2.4.2.7)	fig|1423.3195.peg.518
	Regulation and Cell signaling - no subcategory	Sex pheromones in Enterococcus faecalis and other Firmicutes	Oligopeptide ABC transporter, periplasmic oligopeptide-binding protein OppA (TC 3.A.1.5.1)	fig|1423.3195.peg.3271
	Regulation and Cell signaling - no subcategory	Sex pheromones in Enterococcus faecalis and other Firmicutes	Heptaprenyl diphosphate synthase component II (EC 2.5.1.30)	fig|1423.3195.peg.1070
	Regulation and Cell signaling - no subcategory	Sex pheromones in Enterococcus faecalis and other Firmicutes	Putative pheromone cAM373 precursor lipoprotein CamS	fig|1423.3195.peg.3862
	Regulation and Cell signaling - no subcategory	Sex pheromones in Enterococcus faecalis and other Firmicutes	Heptaprenyl diphosphate synthase component I (EC 2.5.1.30)	fig|1423.3195.peg.1068
	Regulation and Cell signaling - no subcategory	Sex pheromones in Enterococcus faecalis and other Firmicutes	Lipoprotein signal peptidase (EC 3.4.23.36)	fig|1423.3195.peg.1628
	Regulation and Cell signaling - no subcategory	Stringent Response, (p)ppGpp metabolism	GTP pyrophosphokinase (EC 2.7.6.5), (p)ppGpp synthetase II	fig|1423.3195.peg.519
	Regulation and Cell signaling - no subcategory	Stringent Response, (p)ppGpp metabolism	Guanosine-3',5'-bis(diphosphate) 3'-pyrophosphohydrolase (EC 3.1.7.2)	fig|1423.3195.peg.519
	Programmed Cell Death and Toxin-antitoxin Systems	Murein hydrolase regulation and cell death	Holin associated membrane protein 2	fig|1423.3195.peg.3660,
				fig|1423.3195.peg.3661
	Programmed Cell Death and Toxin-antitoxin Systems	Murein hydrolase regulation and cell death	Holin-like protein CidA	fig|1423.3195.peg.3487
	Programmed Cell Death and Toxin-antitoxin Systems	Murein hydrolase regulation and cell death	CidA-associated membrane protein CidB	fig|1423.3195.peg.3488
	Programmed Cell Death and Toxin-antitoxin Systems	Murein hydrolase regulation and cell death	Cytidine deaminase (EC 3.5.4.5)	fig|1423.3195.peg.793
	Programmed Cell Death and Toxin-antitoxin Systems	Murein hydrolase regulation and cell death	Autolysis response regulater LytR	fig|1423.3195.peg.379
	Programmed Cell Death and Toxin-antitoxin Systems	Murein hydrolase regulation and cell death	Antiholin-like protein LrgA	fig|1423.3195.peg.380
	Programmed Cell Death and Toxin-antitoxin Systems	Murein hydrolase regulation and cell death	LrgA-associated membrane protein LrgB	fig|1423.3195.peg.381
	Programmed Cell Death and Toxin-antitoxin Systems	Murein hydrolase regulation and cell death	Autolysis histidine kinase LytS	fig|1423.3195.peg.378
	Programmed Cell Death and Toxin-antitoxin Systems	Murein hydrolase regulation and cell death	Holin-like protein 2	fig|1423.3195.peg.3660,
				fig|1423.3195.peg.3661
	Programmed Cell Death and Toxin-antitoxin Systems	Phd-Doc, YdcE-YdcD toxin-antitoxin (programmed cell death) systems	Programmed cell death toxin YdcE	fig|1423.3195.peg.2856
	Programmed Cell Death and Toxin-antitoxin Systems	Phd-Doc, YdcE-YdcD toxin-antitoxin (programmed cell death) systems	Programmed cell death antitoxin YdcD	fig|1423.3195.peg.2855
	Programmed Cell Death and Toxin-antitoxin Systems	MazEF toxin-antitoxing (programmed cell death) system	Programmed cell death antitoxin YdcD	fig|1423.3195.peg.2855
	Programmed Cell Death and Toxin-antitoxin Systems	MazEF toxin-antitoxing (programmed cell death) system	Programmed cell death toxin YdcE	fig|1423.3195.peg.2856
Virulence, Disease and Defense	Invasion and intracellular resistance	Mycobacterium virulence operon involved in protein synthesis (LSU ribosomal proteins)	LSU ribosomal protein L35p	fig|1423.3195.peg.384
	Invasion and intracellular resistance	Mycobacterium virulence operon involved in protein synthesis (LSU ribosomal proteins)	Translation initiation factor 3	fig|1423.3195.peg.383
	Invasion and intracellular resistance	Mycobacterium virulence operon involved in protein synthesis (LSU ribosomal proteins)	LSU ribosomal protein L20p	fig|1423.3195.peg.385
	Invasion and intracellular resistance	Mycobacterium virulence operon involved in DNA transcription	DNA-directed RNA polymerase beta subunit (EC 2.7.7.6)	fig|1423.3195.peg.25
	Invasion and intracellular resistance	Mycobacterium virulence operon involved in DNA transcription	DNA-directed RNA polymerase beta' subunit (EC 2.7.7.6)	fig|1423.3195.peg.26
	Invasion and intracellular resistance	Mycobacterium virulence operon possibly involved in quinolinate biosynthesis	L-aspartate oxidase (EC 1.4.3.16)	fig|1423.3195.peg.490
	Invasion and intracellular resistance	Mycobacterium virulence operon possibly involved in quinolinate biosynthesis	Quinolinate phosphoribosyltransferase [decarboxylating] (EC 2.4.2.19)	fig|1423.3195.peg.491
	Invasion and intracellular resistance	Mycobacterium virulence operon possibly involved in quinolinate biosynthesis	Quinolinate synthetase (EC 2.5.1.72)	fig|1423.3195.peg.492
	Invasion and intracellular resistance	Mycobacterium virulence operon involved in protein synthesis (SSU ribosomal proteins)	SSU ribosomal protein S7p (S5e)	fig|1423.3195.peg.29
	Invasion and intracellular resistance	Mycobacterium virulence operon involved in protein synthesis (SSU ribosomal proteins)	Translation elongation factor Tu	fig|1423.3195.peg.31
	Invasion and intracellular resistance	Mycobacterium virulence operon involved in protein synthesis (SSU ribosomal proteins)	SSU ribosomal protein S12p (S23e)	fig|1423.3195.peg.28
	Invasion and intracellular resistance	Mycobacterium virulence operon involved in protein synthesis (SSU ribosomal proteins)	Translation elongation factor G	fig|1423.3195.peg.30
	Resistance to antibiotics and toxic compounds	Copper homeostasis	Copper resistance protein CopC	fig|1423.3195.peg.2779
	Resistance to antibiotics and toxic compounds	Copper homeostasis	Copper resistance protein CopD	fig|1423.3195.peg.2779
	Resistance to antibiotics and toxic compounds	Copper homeostasis	Copper-translocating P-type ATPase (EC 3.6.3.4)	fig|1423.3195.peg.1800,
				fig|1423.3195.peg.2040
	Resistance to antibiotics and toxic compounds	Multidrug Resistance Efflux Pumps	Multi antimicrobial extrusion protein (Na(+)/drug antiporter), MATE family of MDR efflux pumps	fig|1423.3195.peg.4427
	Resistance to antibiotics and toxic compounds	Streptothricin resistance	Streptothricin acetyltransferase, Streptomyces lavendulae type	fig|1423.3195.peg.3740
	Resistance to antibiotics and toxic compounds	Beta-lactamase	Metal-dependent hydrolases of the beta-lactamase superfamily I	fig|1423.3195.peg.3310
	Resistance to antibiotics and toxic compounds	Fosfomycin resistance	Fosfomycin resistance protein FosB	fig|1423.3195.peg.1362
	Resistance to antibiotics and toxic compounds	Resistance to fluoroquinolones	DNA gyrase subunit B (EC 5.99.1.3)	fig|1423.3195.peg.3780
	Resistance to antibiotics and toxic compounds	Resistance to fluoroquinolones	DNA gyrase subunit A (EC 5.99.1.3)	fig|1423.3195.peg.3781
	Resistance to antibiotics and toxic compounds	Bile hydrolysis	Choloylglycine hydrolase (EC 3.5.1.24)	fig|1423.3195.peg.3617
	Resistance to antibiotics and toxic compounds	Cobalt-zinc-cadmium resistance	Transcriptional regulator, MerR family	fig|1423.3195.peg.605,
				fig|1423.3195.peg.2934,
				fig|1423.3195.peg.3747
	Resistance to antibiotics and toxic compounds	Cobalt-zinc-cadmium resistance	Cobalt-zinc-cadmium resistance protein	fig|1423.3195.peg.2844,
				fig|1423.3195.peg.2935,
				fig|1423.3195.peg.3828
	Bacteriocins, ribosomally synthesized antibacterial peptides	Bacitracin Stress Response	Bacitracin export permease protein BceB	fig|1423.3195.peg.226
	Bacteriocins, ribosomally synthesized antibacterial peptides	Bacitracin Stress Response	Protein LiaI	fig|1423.3195.peg.4301
	Bacteriocins, ribosomally synthesized antibacterial peptides	Bacitracin Stress Response	Conserved protein LiaG in B. subtilis in Lia cluster	fig|1423.3195.peg.4299
	Bacteriocins, ribosomally synthesized antibacterial peptides	Bacitracin Stress Response	Protein LiaH, similar to phage shock protein A	fig|1423.3195.peg.4300
	Bacteriocins, ribosomally synthesized antibacterial peptides	Bacitracin Stress Response	Two-component response regulator BceR	fig|1423.3195.peg.223
	Bacteriocins, ribosomally synthesized antibacterial peptides	Bacitracin Stress Response	Two-component sensor histidine kinase BceS	fig|1423.3195.peg.224
	Bacteriocins, ribosomally synthesized antibacterial peptides	Bacitracin Stress Response	Bacitracin export ATP-binding protein BceA	fig|1423.3195.peg.225
Respiration	Respiration - no subcategory	Soluble cytochromes and functionally related electron carriers	Membrane-attached cytochrome c550	fig|1423.3195.peg.804
	Respiration - no subcategory	Soluble cytochromes and functionally related electron carriers	Ferredoxin	fig|1423.3195.peg.1036
	Respiration - no subcategory	Biogenesis of cytochrome c oxidases	Heme A synthase, cytochrome oxidase biogenesis protein Cox15-CtaA	fig|1423.3195.peg.1689
	Respiration - no subcategory	Biogenesis of c-type cytochromes	Periplasmic thiol:disulfide interchange protein DsbA	fig|1423.3195.peg.2038
	Respiration - no subcategory	Biogenesis of c-type cytochromes	Cytochrome c-type biogenesis protein CcsA/ResC	fig|1423.3195.peg.1027
	Respiration - no subcategory	Biogenesis of c-type cytochromes	Cytochrome c-type biogenesis protein CcdA (DsbD analog)	fig|1423.3195.peg.1353
	Respiration - no subcategory	Biogenesis of c-type cytochromes	Cytochrome c-type biogenesis protein Ccs1/ResB	fig|1423.3195.peg.1026
	Respiration - no subcategory	Biogenesis of c-type cytochromes	Cytochrome c-type biogenesis protein ResA	fig|1423.3195.peg.1025
	Respiration - no subcategory	Biogenesis of c-type cytochromes	Thiol:disulfide oxidoreductase related to ResA	fig|1423.3195.peg.1345,
				fig|1423.3195.peg.1801
	Electron donating reactions	Respiratory dehydrogenases 1	Aerobic glycerol-3-phosphate dehydrogenase (EC 1.1.5.3)	fig|1423.3195.peg.3407
	Electron donating reactions	Respiratory dehydrogenases 1	NADH dehydrogenase (EC 1.6.99.3)	fig|1423.3195.peg.654,
				fig|1423.3195.peg.1975,
				fig|1423.3195.peg.4188,
				fig|1423.3195.peg.4199
	Electron accepting reactions	Ubiquinone Menaquinone-cytochrome c reductase complexes	Menaquinone-cytochrome C reductase iron-sulfur subunit	fig|1423.3195.peg.1088
	Electron accepting reactions	Ubiquinone Menaquinone-cytochrome c reductase complexes	Menaquinone-cytochrome C oxidoreductase, cytochrome C subunit	fig|1423.3195.peg.1090
	Electron accepting reactions	Ubiquinone Menaquinone-cytochrome c reductase complexes	Menaquinone-cytochrome c reductase, cytochrome B subunit	fig|1423.3195.peg.1089
	Electron accepting reactions	Terminal cytochrome d ubiquinol oxidases	Cytochrome d ubiquinol oxidase subunit I (EC 1.10.3.-)	fig|1423.3195.peg.192,
				fig|1423.3195.peg.3536
	Electron accepting reactions	Terminal cytochrome d ubiquinol oxidases	Cytochrome d ubiquinol oxidase subunit II (EC 1.10.3.-)	fig|1423.3195.peg.191,
				fig|1423.3195.peg.3535
	Electron accepting reactions	Terminal cytochrome oxidases	Cytochrome d ubiquinol oxidase subunit I (EC 1.10.3.-)	fig|1423.3195.peg.192,
				fig|1423.3195.peg.3536
	Electron accepting reactions	Terminal cytochrome oxidases	Cytochrome d ubiquinol oxidase subunit II (EC 1.10.3.-)	fig|1423.3195.peg.191,
				fig|1423.3195.peg.3535
	Electron accepting reactions	Terminal cytochrome C oxidases	Cytochrome c oxidase polypeptide II (EC 1.9.3.1)	fig|1423.3195.peg.1686
	Electron accepting reactions	Terminal cytochrome C oxidases	Cytochrome c oxidase polypeptide III (EC 1.9.3.1)	fig|1423.3195.peg.1684
	Electron accepting reactions	Terminal cytochrome C oxidases	Cytochrome c oxidase polypeptide I (EC 1.9.3.1)	fig|1423.3195.peg.1685
	ATP synthases	F0F1-type ATP synthase	ATP synthase epsilon chain (EC 3.6.3.14)	fig|1423.3195.peg.2386
	ATP synthases	F0F1-type ATP synthase	ATP synthase protein I	fig|1423.3195.peg.2394
	ATP synthases	F0F1-type ATP synthase	ATP synthase gamma chain (EC 3.6.3.14)	fig|1423.3195.peg.2388
	ATP synthases	F0F1-type ATP synthase	ATP synthase F0 sector subunit a (EC 3.6.3.14)	fig|1423.3195.peg.2393
	ATP synthases	F0F1-type ATP synthase	ATP synthase F0 sector subunit c (EC 3.6.3.14)	fig|1423.3195.peg.2392
	ATP synthases	F0F1-type ATP synthase	ATP synthase delta chain (EC 3.6.3.14)	fig|1423.3195.peg.2390
	ATP synthases	F0F1-type ATP synthase	ATP synthase alpha chain (EC 3.6.3.14)	fig|1423.3195.peg.2389
	ATP synthases	F0F1-type ATP synthase	ATP synthase F0 sector subunit b (EC 3.6.3.14)	fig|1423.3195.peg.2391
	Electron donating reactions	Respiratory dehydrogenases 1	NADH dehydrogenase (EC 1.6.99.3)	fig|1423.3195.peg.654,
				fig|1423.3195.peg.1975,
				fig|1423.3195.peg.4188,
				fig|1423.3195.peg.4199
	Electron accepting reactions	Ubiquinone Menaquinone-cytochrome c reductase complexes	Menaquinone-cytochrome C reductase iron-sulfur subunit	fig|1423.3195.peg.1088
	Electron accepting reactions	Ubiquinone Menaquinone-cytochrome c reductase complexes	Menaquinone-cytochrome C oxidoreductase, cytochrome C subunit	fig|1423.3195.peg.1090
	Electron accepting reactions	Ubiquinone Menaquinone-cytochrome c reductase complexes	Menaquinone-cytochrome c reductase, cytochrome B subunit	fig|1423.3195.peg.1089
	Electron accepting reactions	Terminal cytochrome d ubiquinol oxidases	Cytochrome d ubiquinol oxidase subunit I (EC 1.10.3.-)	fig|1423.3195.peg.192,
				fig|1423.3195.peg.3536
	Electron accepting reactions	Terminal cytochrome d ubiquinol oxidases	Cytochrome d ubiquinol oxidase subunit II (EC 1.10.3.-)	fig|1423.3195.peg.191,
				fig|1423.3195.peg.3535
	Electron accepting reactions	Terminal cytochrome oxidases	Cytochrome d ubiquinol oxidase subunit I (EC 1.10.3.-)	fig|1423.3195.peg.192,
				fig|1423.3195.peg.3536
	Electron accepting reactions	Terminal cytochrome oxidases	Cytochrome d ubiquinol oxidase subunit II (EC 1.10.3.-)	fig|1423.3195.peg.191,
				fig|1423.3195.peg.3535
	Electron accepting reactions	Terminal cytochrome C oxidases	Cytochrome c oxidase polypeptide II (EC 1.9.3.1)	fig|1423.3195.peg.1686
	Electron accepting reactions	Terminal cytochrome C oxidases	Cytochrome c oxidase polypeptide III (EC 1.9.3.1)	fig|1423.3195.peg.1684
	Electron accepting reactions	Terminal cytochrome C oxidases	Cytochrome c oxidase polypeptide I (EC 1.9.3.1)	fig|1423.3195.peg.1685
	ATP synthases	F0F1-type ATP synthase	ATP synthase epsilon chain (EC 3.6.3.14)	fig|1423.3195.peg.2386
	ATP synthases	F0F1-type ATP synthase	ATP synthase protein I	fig|1423.3195.peg.2394
	ATP synthases	F0F1-type ATP synthase	ATP synthase gamma chain (EC 3.6.3.14)	fig|1423.3195.peg.2388
	ATP synthases	F0F1-type ATP synthase	ATP synthase F0 sector subunit a (EC 3.6.3.14)	fig|1423.3195.peg.2393
	ATP synthases	F0F1-type ATP synthase	ATP synthase F0 sector subunit c (EC 3.6.3.14)	fig|1423.3195.peg.2392
	ATP synthases	F0F1-type ATP synthase	ATP synthase delta chain (EC 3.6.3.14)	fig|1423.3195.peg.2390
	ATP synthases	F0F1-type ATP synthase	ATP synthase alpha chain (EC 3.6.3.14)	fig|1423.3195.peg.2389
	ATP synthases	F0F1-type ATP synthase	ATP synthase F0 sector subunit b (EC 3.6.3.14)	fig|1423.3195.peg.2391
	ATP synthases	F0F1-type ATP synthase	ATP synthase beta chain (EC 3.6.3.14)	fig|1423.3195.peg.2387
Cofactors, Vitamins, Prosthetic Groups, Pigments	Riboflavin, FMN, FAD	riboflavin to FAD	Riboflavin synthase eubacterial/eukaryotic (EC 2.5.1.9)	fig|1423.3195.peg.1013
	Riboflavin, FMN, FAD	riboflavin to FAD	3,4-dihydroxy-2-butanone 4-phosphate synthase (EC 4.1.99.12)	fig|1423.3195.peg.1014
	Riboflavin, FMN, FAD	riboflavin to FAD	FMN adenylyltransferase (EC 2.7.7.2)	fig|1423.3195.peg.336,
				fig|1423.3195.peg.1504
	Riboflavin, FMN, FAD	riboflavin to FAD	Riboflavin kinase (EC 2.7.1.26)	fig|1423.3195.peg.336,
				fig|1423.3195.peg.337,
				fig|1423.3195.peg.1504
	Riboflavin, FMN, FAD	Riboflavin, FMN and FAD metabolism	5-amino-6-(5-phosphoribosylamino)uracil reductase (EC 1.1.1.193)	fig|1423.3195.peg.1012
	Riboflavin, FMN, FAD	Riboflavin, FMN and FAD metabolism	Riboflavin kinase (EC 2.7.1.26)	fig|1423.3195.peg.336,
				fig|1423.3195.peg.337,
				fig|1423.3195.peg.1504
	Riboflavin, FMN, FAD	Riboflavin, FMN and FAD metabolism	FMN adenylyltransferase (EC 2.7.7.2)	fig|1423.3195.peg.336,
				fig|1423.3195.peg.1504
	Riboflavin, FMN, FAD	Riboflavin, FMN and FAD metabolism	Substrate-specific component RibU of riboflavin ECF transporter	fig|1423.3195.peg.1035
	Riboflavin, FMN, FAD	Riboflavin, FMN and FAD metabolism	GTP cyclohydrolase II (EC 3.5.4.25)	fig|1423.3195.peg.1014
	Riboflavin, FMN, FAD	Riboflavin, FMN and FAD metabolism	Diaminohydroxyphosphoribosylaminopyrimidine deaminase (EC 3.5.4.26)	fig|1423.3195.peg.1012
	Riboflavin, FMN, FAD	Riboflavin, FMN and FAD metabolism	3,4-dihydroxy-2-butanone 4-phosphate synthase (EC 4.1.99.12)	fig|1423.3195.peg.1014
	Riboflavin, FMN, FAD	Riboflavin, FMN and FAD metabolism	6,7-dimethyl-8-ribityllumazine synthase (EC 2.5.1.78)	fig|1423.3195.peg.1015
	Riboflavin, FMN, FAD	Riboflavin, FMN and FAD metabolism	Riboflavin synthase eubacterial/eukaryotic (EC 2.5.1.9)	fig|1423.3195.peg.1013

## Sheet: MotilityChemotaxis
Motility and Chemotaxis
Category	Subcategory	Subsystem	Role	Features	Gene
Motility and Chemotaxis	Flagellar motility in Prokaryota	Flagellum in Campylobacter	Flagellar basal-body rod protein FlgB	fig|1423.3195.peg.1554	flgB
			Flagellin protein FlaA	fig|1423.3195.peg.2201,	FlaA
				fig|1423.3195.peg.2224,
				fig|1423.3195.peg.3041
			Flagellar basal-body rod protein FlgC	fig|1423.3195.peg.1553	flgC
			Cell division protein FtsI [Peptidoglycan synthetase] (EC 2.4.1.129)	fig|1423.3195.peg.1657,	FtsI
				fig|1423.3195.peg.1658
			Flagellar hook-basal body complex protein FliE	fig|1423.3195.peg.1552	FliE
		Flagellum	Flagellar biosynthesis protein FliQ	fig|1423.3195.peg.1535	FliQ		Motility and Chemotaxis (48):
			Flagellar biosynthesis protein FlhF	fig|1423.3195.peg.1531	FlhF		Flagellar motility in Prokaryota (48)
			Flagellar motor switch protein FliG	fig|1423.3195.peg.1550	FliG		Flagellum in Campylobacter (8)
			Flagellar basal-body rod protein FlgC	fig|1423.3195.peg.1553	FlgC		Flagellum (40)
			Flagellar biosynthesis protein FlhB	fig|1423.3195.peg.1533	FlhB		Social motility and nonflagellar swimming in bacteria (0)
			Flagellar biosynthesis protein FliP	fig|1423.3195.peg.1536	FliP		Magnetotaxis (0)
			Flagellar M-ring protein FliF	fig|1423.3195.peg.1551	FliF		Motility and Chemotaxis - no subcategory (0)
			Flagellar protein FlbB	fig|1423.3195.peg.1546	FlbB
			RNA polymerase sigma factor RpoD	fig|1423.3195.peg.803,	RpoD
				fig|1423.3195.peg.3037
			Flagellar hook-length control protein FliK	fig|1423.3195.peg.1545	FliK
			Flagellar basal-body rod protein FlgF	fig|1423.3195.peg.2339	FlgF
			Flagellar protein FliJ	fig|1423.3195.peg.1547	FliJ
			Flagellar motor rotation protein MotB	fig|1423.3195.peg.291,	MotB
				fig|1423.3195.peg.1820
			Flagellar hook-associated protein FlgK	fig|1423.3195.peg.2229	FlgK
			Flagellar basal-body rod protein FlgG	fig|1423.3195.peg.2338	FlgG
			Flagellar hook-associated protein FlgL	fig|1423.3195.peg.2228	FlgL
			Flagellar hook protein FlgE	fig|1423.3195.peg.1543	FlgE
			Flagellar basal-body rod protein FlgB	fig|1423.3195.peg.1554	FlgB
			Flagellin protein FlaA	fig|1423.3195.peg.2201,	FlaA
				fig|1423.3195.peg.2224,
				fig|1423.3195.peg.3041
			Flagellar biosynthesis protein FlhA	fig|1423.3195.peg.1532	FlhA
			RNA polymerase sigma factor for flagellar operon	fig|1423.3195.peg.1524
			Flagellar basal-body rod modification protein FlgD	fig|1423.3195.peg.1544	FlgD
			Flagellar motor rotation protein MotA	fig|1423.3195.peg.290,	MotA
				fig|1423.3195.peg.1819
			Flagellar motor switch protein FliN	fig|1423.3195.peg.1539	FliN
			Flagellar hook-basal body complex protein FliE	fig|1423.3195.peg.1552	FLiE
			Flagellar protein FlbD	fig|1423.3195.peg.1542	FlbD
			Flagellar assembly protein FliH	fig|1423.3195.peg.1549	FliH
			Flagellar biosynthesis protein FliS	fig|1423.3195.peg.2221	FliS
			Flagellar synthesis regulator FleN	fig|1423.3195.peg.1530	FleN
			RNA polymerase sigma-54 factor RpoN	fig|1423.3195.peg.2110	RpoN
			Flagellar motor switch protein FliM	fig|1423.3195.peg.1540	FliM
			Flagellar biosynthesis protein FlgN	fig|1423.3195.peg.2230	FlgN
			Flagellar biosynthesis protein FliT	fig|1423.3195.peg.2220	FliT
			Flagellum-specific ATP synthase FliI	fig|1423.3195.peg.1548	FliI
			Flagellar biosynthesis protein FliR	fig|1423.3195.peg.1534	FliR

## Sheet: DormancySporulation
Dormancy and Sporulation
Category	Subcategory	Subsystem	Role	Features	Gene (Abbrev)
Dormancy and Sporulation	Dormancy and Sporulation - no subcategory	Sporulation draft	Spo0E regulatory protein, specific dephosphorylation of Spo0A-P (stage 0 sporulation)	fig|1423.3195.peg.1824	Spo0A-P
			Sporulation kinase B (EC 2.7.13.3)	fig|1423.3195.peg.4123	KinB
			Sporulation kinase A (EC 2.7.13.3)	fig|1423.3195.peg.1784	KinA
			Sporulation protein YkvU	fig|1423.3195.peg.1802	YkvU
			KinB signaling pathway activation protein	fig|1423.3195.peg.75	KbaA
			Stage V sporulation protein B	fig|1423.3195.peg.512	V-B
			Stage 0 sporulation two-component response regulator (Spo0A)	fig|1423.3195.peg.904	Spo0A
			Stage 0 sporulation protein YaaT	fig|1423.3195.peg.85	Yaat
			FIG006789: Stage V sporulation protein	fig|1423.3195.peg.110	V-B1
			Spore germination protein GerD	fig|1423.3195.peg.74	GerD
			spore peptidoglycan hydrolase (N-acetylglucosaminidase) (EC 3.2.1.-)	fig|1423.3195.peg.1808	PG
		Sporulation-associated proteins with broader functions	Stage III sporulation protein AE	fig|1423.3195.peg.887	sporulates
			Peptidyl-tRNA hydrolase (EC 3.1.1.29)	fig|1423.3195.peg.106	SpoVC
			RNA polymerase sporulation specific sigma factor SigH	fig|1423.3195.peg.17	SigH
		Spore germination	Protein GerPE, required for proper assembly of spore coat, mutations lead to super-dormant spore	fig|1423.3195.peg.3262	GerPE
			Protein GerPD, required for proper assembly of spore coat, mutations lead to super-dormant spore	fig|1423.3195.peg.3261	GerPD
			Spore germination protein GerD	fig|1423.3195.peg.74	GerD
			Putative peptidoglycan hydrolase YvbX, NOT involved in spore germination	fig|1423.3195.peg.2089	YvbX
			Uncharacterized protein YkvT, NOT involved in spore germination	fig|1423.3195.peg.1803	YkvT
			Spore germination protein YpeB	fig|1423.3195.peg.1049	YpeB
			Germination-specific N-acetylmuramoyl-L-alanine amidase (EC 3.5.1.28), cell wall hydrolase CwlD	fig|1423.3195.peg.72	CwlD
			Spore cortex-lytic enzyme CwlJ	fig|1423.3195.peg.2629	CwlJ
			Protein GerPB, required for proper assembly of spore coat, mutations lead to super-dormant spore	fig|1423.3195.peg.3259	GerPB
			Spore protein YdhD, not involved in spore germination	fig|1423.3195.peg.2963	YdhD
			Spore cortex-lytic enzyme, lytic transglycosylase SleB	fig|1423.3195.peg.1048	SleB
			Protein GerPC, required for proper assembly of spore coat, mutations lead to super-dormant spore	fig|1423.3195.peg.3260	GerPC
		Sporulation Cluster	Transcription-repair coupling factor	fig|1423.3195.peg.108	R3
			Nucleoside triphosphate pyrophosphohydrolase MazG (EC 3.6.1.8)	fig|1423.3195.peg.111	MazG
			Stage II sporulation serine phosphatase for sigma-F activation (SpoIIE)	fig|1423.3195.peg.117	SpoIIE
			possible tetrapyrrole methyltransferase domain	fig|1423.3195.peg.111	R4
			Stage V sporulation protein T, AbrB family transcriptional regulator (SpoVT)	fig|1423.3195.peg.109	SpoVT
			RNA binding protein, contains ribosomal protein S1 domain	fig|1423.3195.peg.116	R7
			FIG006789: Stage V sporulation protein	fig|1423.3195.peg.110	R9
			Cell division protein DivIC (FtsB), stabilizes FtsL against RasP cleavage	fig|1423.3195.peg.115	DivIC
			Spore cortex biosynthesis protein	fig|1423.3195.peg.114	R6
			Stage II sporulation protein D (SpoIID)	fig|1423.3195.peg.2381	SpoIID
			Ribosome-associated heat shock protein implicated in the recycling of the 50S subunit (S4 paralog)	fig|1423.3195.peg.112	R2
			FIG007421: forespore shell protein	fig|1423.3195.peg.113	R5
		Spore Core Dehydration	Spore maturation protein B	fig|1423.3195.peg.1023	SmpB
			Spore maturation protein A	fig|1423.3195.peg.1022	SmpA
		Bacillus biofilm matrix protein component TasA and homologs	Signal peptidase SipW (EC 3.4.21.89), required for TasA secretion	fig|1423.3195.peg.863	SipW
			SinR, regulator of post-exponential-phase responses genes (competence and sporulation)	fig|1423.3195.peg.865	SinR
			Slr, positive regulator of the extracellular matrix biosynthesis operon yqxM-sipW-tasA	fig|1423.3195.peg.2127	Slr
			Stationary phase secreted protein TasA, major protein component of biofilm matrix	fig|1423.3195.peg.864	TasA
			YqxM protein, required for localization of TasA to extracellular matrix	fig|1423.3195.peg.862	YqxM
			SinI protein, antagonist of SinR	fig|1423.3195.peg.866	SinI
		Sporulation Cluster III A	Stage III sporulation protein AG	fig|1423.3195.peg.889	AG
			Stage III sporulation protein AH	fig|1423.3195.peg.890	AH
			Stage III sporulation protein AB	fig|1423.3195.peg.884	AB
			Stage III sporulation protein AF	fig|1423.3195.peg.888	AF
			Stage III sporulation protein AC	fig|1423.3195.peg.885	AC
			Stage III sporulation protein AE	fig|1423.3195.peg.887	AE
			Stage III sporulation protein AA	fig|1423.3195.peg.883	AA
			Stage III sporulation protein AD	fig|1423.3195.peg.886	AD
		Sporulation gene orphans	Stage II sporulation protein B	fig|1423.3195.peg.470	SpoIIB
			KapD, inhibitor of KinA pathway to sporulation	fig|1423.3195.peg.4125	KapD
			Stage III sporulation protein AF	fig|1423.3195.peg.888	spoIIIF
			Stage V sporulation protein E	fig|1423.3195.peg.1653	SpoVE
			Stage IV sporulation protein FA (SpoIVFA)	fig|1423.3195.peg.478	SpoIVFA
			Stage V sporulation protein AB (SpoVAB)	fig|1423.3195.peg.990	SpoVAB
			Stage III sporulation protein AH	fig|1423.3195.peg.890	spoIIIH
			Stage III sporulation protein AB	fig|1423.3195.peg.884	SpoIIIAB
			RNA polymerase sporulation specific sigma factor SigE	fig|1423.3195.peg.1642	SigE
			Sporulation kinase C (EC 2.7.13.3)	fig|1423.3195.peg.1730,	KinC
				fig|1423.3195.peg.3699
			Stage V sporulation protein AD (SpoVAD)	fig|1423.3195.peg.992	SpoVAD
			Sporulation sigma-E factor processing peptidase (SpoIIGA)	fig|1423.3195.peg.1643	SpoIIGA
			Sporulation initiation phosphotransferase (Spo0F)	fig|1423.3195.peg.2422	Spo0F
			Stage II sporulation protein M (SpoIIM)	fig|1423.3195.peg.979	SpoIIM
			Stage VI sporulation protein D	fig|1423.3195.peg.464	SpoVID
			Stage V sporulation protein T, AbrB family transcriptional regulator (SpoVT)	fig|1423.3195.peg.109	SpoVT
			Stage IV sporulation protein B	fig|1423.3195.peg.903	SpoIVB
			Stage IV sporulation protein A	fig|1423.3195.peg.1063	SpoIVA
			Sporulation kinase B (EC 2.7.13.3)	fig|1423.3195.peg.4123	KinB
			Stage III sporulation protein AG	fig|1423.3195.peg.889	spoIIIG
			Stage III sporulation protein AD	fig|1423.3195.peg.886	SpoIIIAD
			Stage V sporulation protein AF (SpoVAF)	fig|1423.3195.peg.995	SpoVAF
			RNA polymerase sporulation specific sigma factor SigG	fig|1423.3195.peg.1641	SigG
			Stage III sporulation protein AC	fig|1423.3195.peg.885	SpoIIIAC
			KapB, lipoprotein required for KinB pathway to sporulation	fig|1423.3195.peg.4124	KapB
			Sporulation initiation phosphotransferase B (Spo0B)	fig|1423.3195.peg.484	Spo0B
			RNA polymerase sporulation specific sigma factor SigK	fig|1423.3195.peg.670	SigK
			Stage III sporulation protein AA	fig|1423.3195.peg.883	SpoIIIAA
			Stage III sporulation protein AE	fig|1423.3195.peg.887	spoIIIE
			Stage II sporulation protein D (SpoIID)	fig|1423.3195.peg.2381	SpoIID
			RNA polymerase sporulation specific sigma factor SigF	fig|1423.3195.peg.988	SigF
			Sporulation kinase A (EC 2.7.13.3)	fig|1423.3195.peg.1784	KinA
			Stage V sporulation protein AA (SpoVAA)	fig|1423.3195.peg.989	SpoVAA
			Stage IV sporulation pro-sigma-K processing enzyme (SpoIVFB)	fig|1423.3195.peg.479	SpoIVFB
			Stage II sporulation protein P	fig|1423.3195.peg.769	SpoIIP
			Stage V sporulation protein B	fig|1423.3195.peg.512	SpoVB
			Stage 0 sporulation two-component response regulator (Spo0A)	fig|1423.3195.peg.904	Spo0A
			Stage V sporulation protein AC (SpoVAC)	fig|1423.3195.peg.991	SpoVAC
			Stage II sporulation serine phosphatase for sigma-F activation (SpoIIE)	fig|1423.3195.peg.117	SpoIIE
			Stage III sporulation protein D	fig|1423.3195.peg.2341	SpoIIID
			Stage II sporulation protein related to metaloproteases (SpoIIQ)	fig|1423.3195.peg.2355	SpoIIQ
			Stage II sporulation protein required for processing of pro-sigma-E (SpoIIR)	fig|1423.3195.peg.2404	SpoIIR
		SpoVS protein family	Stage III sporulation protein AE	fig|1423.3195.peg.887	SpoIII_AE

## Sheet: CellWallCapsule
Cell Wall and Capsule
Category	Subcategory	Subsystem	Role	Features	Gene (Abbrev)
Cell Wall and Capsule	Cell Wall and Capsule - no subcategory	UDP-N-acetylmuramate from Fructose-6-phosphate Biosynthesis	Phosphoglucosamine mutase (EC 5.4.2.10)	fig|1423.3195.peg.2546	PGAM	BACTERIAL_PATHWAY, Phoenix
			N-acetylglucosamine-1-phosphate uridyltransferase (EC 2.7.7.23)	fig|1423.3195.peg.103	AG1PUT
			Glucosamine-1-phosphate N-acetyltransferase (EC 2.3.1.157)	fig|1423.3195.peg.103	GA1PAT
			UDP-N-acetylglucosamine 1-carboxyvinyltransferase (EC 2.5.1.7)	fig|1423.3195.peg.2382,	UAGCVT
				fig|1423.3195.peg.2419
		Murein Hydrolases	N-acetylmuramoyl-L-alanine amidase (EC 3.5.1.28)	fig|1423.3195.peg.521,	AmiA
				fig|1423.3195.peg.724,
				fig|1423.3195.peg.748,
				fig|1423.3195.peg.1201,
				fig|1423.3195.peg.1916,
				fig|1423.3195.peg.1957,
				fig|1423.3195.peg.2249
			D-alanyl-D-alanine carboxypeptidase (EC 3.4.16.4)	fig|1423.3195.peg.149,	DacD
				fig|1423.3195.peg.158,
				fig|1423.3195.peg.985,
				fig|1423.3195.peg.1021,
				fig|1423.3195.peg.4408
			Muramoyltetrapeptide carboxypeptidase (EC 3.4.17.13)	fig|1423.3195.peg.1897	MCPase
		Recycling of Peptidoglycan Amino Acids	N-acetylmuramoyl-L-alanine amidase (EC 3.5.1.28)	fig|1423.3195.peg.521,	AmpD
				fig|1423.3195.peg.724,
				fig|1423.3195.peg.748,
				fig|1423.3195.peg.1201,
				fig|1423.3195.peg.1916,
				fig|1423.3195.peg.1957,
				fig|1423.3195.peg.2249
			Muramoyltetrapeptide carboxypeptidase (EC 3.4.17.13)	fig|1423.3195.peg.1897	LdcA
	Gram-Positive cell wall components	Sortase	Sortase A, LPXTG specific	fig|1423.3195.peg.2332	SrtA
		Teichoic and lipoteichoic acids biosynthesis	N-acetylmannosaminyltransferase (EC 2.4.1.187)	fig|1423.3195.peg.2265	AMT	Teichoic_acid_biosynthesis, *TagX
			Poly(glycerol-phosphate) alpha-glucosyltransferase (EC 2.4.1.52)	fig|1423.3195.peg.2256	PGPP
			Minor teichoic acid biosynthesis protein GgaA	fig|1423.3195.peg.2262	ggaA
			2-C-methyl-D-erythritol 4-phosphate cytidylyltransferase (EC 2.7.7.60)	fig|1423.3195.peg.8	EPCT
			CDP-glycerol:poly(glycerophosphate) glycerophosphotransferase (EC 2.7.8.12)	fig|1423.3195.peg.2263	TagF	poly(glycero(ribito)phosphate)_biosynthesis, *Polym, Teichoic_acid_biosynthesis
			Minor teichoic acid biosynthesis protein GgaB	fig|1423.3195.peg.2261	ggaB
			D-alanyl transfer protein DltB	fig|1423.3195.peg.3511	DltB	alanine_incorporation
			Poly(glycerophosphate chain) D-alanine transfer protein DltD	fig|1423.3195.peg.3513	DltD
			diglucosyldiacylglycerol synthase (LTA membrane anchor synthesis)	fig|1423.3195.peg.1855	ypfP
			Teichoic acid export ATP-binding protein TagH (EC 3.6.3.40)	fig|1423.3195.peg.2259	tagH
			Teichoic acid translocation permease protein TagG	fig|1423.3195.peg.2260	tagG
			D-alanine--poly(phosphoribitol) ligase subunit 1 (EC 6.1.1.13)	fig|1423.3195.peg.3510	DltA
		Teichuronic acid biosynthesis	Teichuronic acid biosynthesis protein TuaF	fig|1423.3195.peg.2243	TuaF
			Teichuronic acid biosynthesis glycosyl transferase TuaC	fig|1423.3195.peg.2246	TuaC
			Teichuronic acid biosynthesis protein TuaB	fig|1423.3195.peg.2247	TuaB
			Teichuronic acid biosynthesis protein TuaE, putative secreted polysaccharide polymerase	fig|1423.3195.peg.2244	TuaE
			Putative N-acetylgalactosaminyl-diphosphoundecaprenol glucuronosyltransferase	fig|1423.3195.peg.2242	TuaG
			Putative undecaprenyl-phosphate N-acetylgalactosaminyl 1-phosphate transferase	fig|1423.3195.peg.2248	TuaA1
			Putative teichuronic acid biosynthesis glycosyl transferase TuaH	fig|1423.3195.peg.2241	TuaH
			Teichuronic acid biosynthesis glycosyltransferase TuaA	fig|1423.3195.peg.2248	TuaA
			UDP-glucose dehydrogenase in teichuronic acid synthesis TuaD (EC 1.1.1.22)	fig|1423.3195.peg.2245	TuaD
		D-Alanyl Lipoteichoic Acid Biosynthesis	D-alanine--poly(phosphoribitol) ligase subunit 1 (EC 6.1.1.13)	fig|1423.3195.peg.3510	DltC1
			D-alanyl transfer protein DltB	fig|1423.3195.peg.3511	DltB
			Poly(glycerophosphate chain) D-alanine transfer protein DltD	fig|1423.3195.peg.3513	DltD
		Polyglycerolphosphate lipoteichoic acid biosynthesis	Lipoteichoic acid synthase LtaS Type IIIa	fig|1423.3195.peg.840,	LtaS-IIIa
				fig|1423.3195.peg.2025
			Lipoteichoic acid synthase LtaS Type Ib	fig|1423.3195.peg.3930	LtaS-Ib
			Lipoteichoic acid synthase LtaS Type Ia	fig|1423.3195.peg.3973	LtaS-Ia
	Capsular and extracellular polysaccharides	Exopolysaccharide Biosynthesis	Tyrosine-protein kinase EpsD (EC 2.7.10.2)	fig|1423.3195.peg.2125,	EpsD
				fig|1423.3195.peg.2322
			Manganese-dependent protein-tyrosine phosphatase (EC 3.1.3.48)	fig|1423.3195.peg.2321	EpsB
			Tyrosine-protein kinase transmembrane modulator EpsC	fig|1423.3195.peg.2126,	EpsC
				fig|1423.3195.peg.2323
			Glycosyl transferase, group 1 family protein	fig|1423.3195.peg.2121	Glt1
		dTDP-rhamnose synthesis	dTDP-glucose 4,6-dehydratase (EC 4.2.1.46)	fig|1423.3195.peg.2497	RfbB
			dTDP-4-dehydrorhamnose reductase (EC 1.1.1.133)	fig|1423.3195.peg.2495,	RfbD
				fig|1423.3195.peg.2496
			Glucose-1-phosphate thymidylyltransferase (EC 2.7.7.24)	fig|1423.3195.peg.2498	RfbA
			Glucose-1-phosphate cytidylyltransferase (EC 2.7.7.33)	fig|1423.3195.peg.3932	RfbF
			dTDP-4-dehydrorhamnose 3,5-epimerase (EC 5.1.3.13)	fig|1423.3195.peg.2495,	RfbC
				fig|1423.3195.peg.2496
		Polysaccharide deacetylases	Polysaccharide deacetylase	fig|1423.3195.peg.2917	Pod
			Peptidoglycan N-acetylglucosamine deacetylase (EC 3.5.1.-)	fig|1423.3195.peg.3370	Pgd
		CMP-N-acetylneuraminate Biosynthesis	N-acetylneuraminate synthase (EC 2.5.1.56)	fig|1423.3195.peg.2501	NeuB
			UDP-N-acetylglucosamine 2-epimerase (EC 5.1.3.14)	fig|1423.3195.peg.2253	NeuC
		Rhamnose containing glycans	Glucose-1-phosphate thymidylyltransferase (EC 2.7.7.24)	fig|1423.3195.peg.2498	1
			dTDP-4-dehydrorhamnose reductase (EC 1.1.1.133)	fig|1423.3195.peg.2495,	rmlD
				fig|1423.3195.peg.2496
			dTDP-4-dehydrorhamnose 3,5-epimerase (EC 5.1.3.13)	fig|1423.3195.peg.2495,	2
				fig|1423.3195.peg.2496
			Glycerol-3-phosphate cytidylyltransferase (EC 2.7.7.39)	fig|1423.3195.peg.2264	14
			dTDP-glucose 4,6-dehydratase (EC 4.2.1.46)	fig|1423.3195.peg.2497	3
			UDP-glucose 4-epimerase (EC 5.1.3.2)	fig|1423.3195.peg.3546	UGE
			Teichoic acid export ATP-binding protein TagH (EC 3.6.3.40)	fig|1423.3195.peg.2259	10

## Sheet: CellDivisionCycle
Cell Division and Cell Cycle
Category	Subcategory	Subsystem	Role	Features	Gene (Abbrev)
Cell Division and Cell Cycle	Checkpoint control	Bacterial checkpoint-control-related cluster	Uncharacterized secreted protein associated with spyDAC	fig|1423.3195.peg.2545	hyp
			Phosphoglucosamine mutase (EC 5.4.2.10)	fig|1423.3195.peg.2546	glmM
			Bacterial checkpoint controller DisA with nucleotide-binding domain	fig|1423.3195.peg.2544	disA
			Diadenylate cyclase spyDAC	fig|1423.3195.peg.2544	R1

## Sheet: Respiration
Respiration
Category	Subcategory	Subsystem	Role	Features	Gene
Respiration	Respiration - no subcategory	Soluble cytochromes and functionally related electron carriers	Membrane-attached cytochrome c550	fig|1423.3195.peg.804	C550m
			Ferredoxin	fig|1423.3195.peg.1036	Fx
		Biogenesis of cytochrome c oxidases	Heme A synthase, cytochrome oxidase biogenesis protein Cox15-CtaA	fig|1423.3195.peg.1689	Cox15
		Biogenesis of c-type cytochromes	Periplasmic thiol:disulfide interchange protein DsbA	fig|1423.3195.peg.2038	DsbA	System_I:_bact_plant_mt
			Cytochrome c-type biogenesis protein CcsA/ResC	fig|1423.3195.peg.1027	CcsA	*CcsA, System_II:_Gram(+)_cyanos_chloropl
			Cytochrome c-type biogenesis protein CcdA (DsbD analog)	fig|1423.3195.peg.1353	CcdA	*DsbD/CcdA, System_II:_Gram(+)_cyanos_chloropl
			Cytochrome c-type biogenesis protein Ccs1/ResB	fig|1423.3195.peg.1026	Ccs1	System_II:_Gram(+)_cyanos_chloropl, *Ccs1
			Cytochrome c-type biogenesis protein ResA	fig|1423.3195.peg.1025	ResA	System_II:_Gram(+)_cyanos_chloropl, *ResA
			Thiol:disulfide oxidoreductase related to ResA	fig|1423.3195.peg.1345,	Hyp3(resA)	System_II:_Gram(+)_cyanos_chloropl, *ResA
				fig|1423.3195.peg.1801
	Electron donating reactions	Respiratory dehydrogenases 1	Aerobic glycerol-3-phosphate dehydrogenase (EC 1.1.5.3)	fig|1423.3195.peg.3407	ASnGD	Glycerol_3P_dehydrogenases
			NADH dehydrogenase (EC 1.6.99.3)	fig|1423.3195.peg.654,	ND2
				fig|1423.3195.peg.1975,
				fig|1423.3195.peg.4188,
				fig|1423.3195.peg.4199
	Electron accepting reactions	Ubiquinone Menaquinone-cytochrome c reductase complexes	Menaquinone-cytochrome C reductase iron-sulfur subunit	fig|1423.3195.peg.1088	MRieske	bc1_reductase_complex
			Menaquinone-cytochrome C oxidoreductase, cytochrome C subunit	fig|1423.3195.peg.1090	MCC	bc1_reductase_complex
			Menaquinone-cytochrome c reductase, cytochrome B subunit	fig|1423.3195.peg.1089	MCB	bc1_reductase_complex
		Terminal cytochrome d ubiquinol oxidases	Cytochrome d ubiquinol oxidase subunit I (EC 1.10.3.-)	fig|1423.3195.peg.192,	CydA
				fig|1423.3195.peg.3536
			Cytochrome d ubiquinol oxidase subunit II (EC 1.10.3.-)	fig|1423.3195.peg.191,	CydB
				fig|1423.3195.peg.3535
		Terminal cytochrome oxidases	Cytochrome d ubiquinol oxidase subunit I (EC 1.10.3.-)	fig|1423.3195.peg.192,	CydA	cytochrome_bd_complex_lowO2
				fig|1423.3195.peg.3536
			Cytochrome d ubiquinol oxidase subunit II (EC 1.10.3.-)	fig|1423.3195.peg.191,	CydB
				fig|1423.3195.peg.3535
		Terminal cytochrome C oxidases	Cytochrome c oxidase polypeptide II (EC 1.9.3.1)	fig|1423.3195.peg.1686	CCOXII	bacterial_aa3_oxidase, bacterial_and_general_oxidases
			Cytochrome c oxidase polypeptide III (EC 1.9.3.1)	fig|1423.3195.peg.1684	CCOXIII	bacterial_aa3_oxidase, bacterial_and_general_oxidases
			Cytochrome c oxidase polypeptide I (EC 1.9.3.1)	fig|1423.3195.peg.1685	CCOX1P	*CCOXI, bacterial_and_general_oxidases
	ATP synthases	F0F1-type ATP synthase	ATP synthase epsilon chain (EC 3.6.3.14)	fig|1423.3195.peg.2386	epsilon
			ATP synthase protein I	fig|1423.3195.peg.2394	I
			ATP synthase gamma chain (EC 3.6.3.14)	fig|1423.3195.peg.2388	gamma
			ATP synthase F0 sector subunit a (EC 3.6.3.14)	fig|1423.3195.peg.2393	A
			ATP synthase F0 sector subunit c (EC 3.6.3.14)	fig|1423.3195.peg.2392	C
			ATP synthase delta chain (EC 3.6.3.14)	fig|1423.3195.peg.2390	delta
			ATP synthase alpha chain (EC 3.6.3.14)	fig|1423.3195.peg.2389	alpha
			ATP synthase F0 sector subunit b (EC 3.6.3.14)	fig|1423.3195.peg.2391	B

## Sheet: Virulence,DiseaseDefence
Virulence, Disease and Defense
Category	Subcategory	Subsystem	Role	Features	Gene (Abbrev)
Virulence, Disease and Defense	Invasion and intracellular resistance	Mycobacterium virulence operon involved in protein synthesis (LSU ribosomal proteins)	LSU ribosomal protein L35p	fig|1423.3195.peg.384	Rv1642
			Translation initiation factor 3	fig|1423.3195.peg.383	Rv1641
			LSU ribosomal protein L20p	fig|1423.3195.peg.385	Rv1643
		Mycobacterium virulence operon involved in DNA transcription	DNA-directed RNA polymerase beta subunit (EC 2.7.7.6)	fig|1423.3195.peg.25	Rv0667
			DNA-directed RNA polymerase beta' subunit (EC 2.7.7.6)	fig|1423.3195.peg.26	Rv0668
		Mycobacterium virulence operon possibly involved in quinolinate biosynthesis	L-aspartate oxidase (EC 1.4.3.16)	fig|1423.3195.peg.490	Rv1595
			Quinolinate phosphoribosyltransferase [decarboxylating] (EC 2.4.2.19)	fig|1423.3195.peg.491	Rv1596
			Quinolinate synthetase (EC 2.5.1.72)	fig|1423.3195.peg.492	Rv1594
		Mycobacterium virulence operon involved in protein synthesis (SSU ribosomal proteins)	SSU ribosomal protein S7p (S5e)	fig|1423.3195.peg.29	Rv0683
			Translation elongation factor Tu	fig|1423.3195.peg.31	Rv0685
			SSU ribosomal protein S12p (S23e)	fig|1423.3195.peg.28	Rv0682
			Translation elongation factor G	fig|1423.3195.peg.30	Rv0684
	Resistance to antibiotics and toxic compounds	Copper homeostasis	Copper resistance protein CopC	fig|1423.3195.peg.2779	CopC
			Copper resistance protein CopD	fig|1423.3195.peg.2779	CopD
			Copper-translocating P-type ATPase (EC 3.6.3.4)	fig|1423.3195.peg.1800,	CIA	*CIA, Copper_related_functions
				fig|1423.3195.peg.2040
		Multidrug Resistance Efflux Pumps	Multi antimicrobial extrusion protein (Na(+)/drug antiporter), MATE family of MDR efflux pumps	fig|1423.3195.peg.4427	MATE_all	*MATE_family_MDR_Pump
		Streptothricin resistance	Streptothricin acetyltransferase, Streptomyces lavendulae type	fig|1423.3195.peg.3740	SatA
		Beta-lactamase	Metal-dependent hydrolases of the beta-lactamase superfamily I	fig|1423.3195.peg.3310	BLI
		Fosfomycin resistance	Fosfomycin resistance protein FosB	fig|1423.3195.peg.1362	FosB
		Resistance to fluoroquinolones	DNA gyrase subunit B (EC 5.99.1.3)	fig|1423.3195.peg.3780	gyrB
			DNA gyrase subunit A (EC 5.99.1.3)	fig|1423.3195.peg.3781	gyrA
		Bile hydrolysis	Choloylglycine hydrolase (EC 3.5.1.24)	fig|1423.3195.peg.3617	bsh
		Cobalt-zinc-cadmium resistance	Transcriptional regulator, MerR family	fig|1423.3195.peg.605,	TRMer
				fig|1423.3195.peg.2934,
				fig|1423.3195.peg.3747
			Cobalt-zinc-cadmium resistance protein	fig|1423.3195.peg.2844,	CZCR	*CzcD
				fig|1423.3195.peg.2935,
				fig|1423.3195.peg.3828
	Bacteriocins, ribosomally synthesized antibacterial peptides	Bacitracin Stress Response	Bacitracin export permease protein BceB	fig|1423.3195.peg.226	BceB
			Protein LiaI	fig|1423.3195.peg.4301	LiaI
			Conserved protein LiaG in B. subtilis in Lia cluster	fig|1423.3195.peg.4299	LiaG
			Protein LiaH, similar to phage shock protein A	fig|1423.3195.peg.4300	LiaH
			Two-component response regulator BceR	fig|1423.3195.peg.223	BceR
			Two-component sensor histidine kinase BceS	fig|1423.3195.peg.224	BceS
			Bacitracin export ATP-binding protein BceA	fig|1423.3195.peg.225	BceA

## Sheet: RegulCellSignalling
Regulation and Cell signaling
Category	Subcategory	Subsystem	Role	Features	Gene
Regulation and Cell signaling	Regulation and Cell signaling - no subcategory	HPr catabolite repression system	Catabolite repression HPr-like protein Crh	fig|1423.3195.peg.2164	Crh
			Catabolite control protein A	fig|1423.3195.peg.289	CcpA
			Phosphotransferase system, phosphocarrier protein HPr	fig|1423.3195.peg.1793	PtsH
			Bacillus subtilis catabolite repression transcription factor CcpB	fig|1423.3195.peg.3754	CcpB
		LysR-family proteins in Salmonella enterica Typhimurium	LysR family transcriptional regulator STM2281	fig|1423.3195.peg.4501	STM2281
		cAMP signaling in bacteria	Adenylate cyclase (EC 4.6.1.1)	fig|1423.3195.peg.3166	AC	main_cAMP_metabolism_related_functions, *AC
			Adenine phosphoribosyltransferase (EC 2.4.2.7)	fig|1423.3195.peg.518	APRT	main_cAMP_metabolism_related_functions
		Sex pheromones in Enterococcus faecalis and other Firmicutes	Oligopeptide ABC transporter, periplasmic oligopeptide-binding protein OppA (TC 3.A.1.5.1)	fig|1423.3195.peg.3271	OppA	Pheromone-responsive
			Heptaprenyl diphosphate synthase component II (EC 2.5.1.30)	fig|1423.3195.peg.1070	Hyp4	Hypotheticals_in_cluster_with_cAD1
			Putative pheromone cAM373 precursor lipoprotein CamS	fig|1423.3195.peg.3862	CamS	*Pher_cAM373
			Heptaprenyl diphosphate synthase component I (EC 2.5.1.30)	fig|1423.3195.peg.1068	Hyp3	Hypotheticals_in_cluster_with_cAD1
			Lipoprotein signal peptidase (EC 3.4.23.36)	fig|1423.3195.peg.1628	SPaseII	Pheromone_precursor_maturation_factors
		Stringent Response, (p)ppGpp metabolism	GTP pyrophosphokinase (EC 2.7.6.5), (p)ppGpp synthetase II	fig|1423.3195.peg.519	SpoT
			Guanosine-3',5'-bis(diphosphate) 3'-pyrophosphohydrolase (EC 3.1.7.2)	fig|1423.3195.peg.519	Spo
	Programmed Cell Death and Toxin-antitoxin Systems	Murein hydrolase regulation and cell death	Holin associated membrane protein 2	fig|1423.3195.peg.3660,	HA2
				fig|1423.3195.peg.3661
			Holin-like protein CidA	fig|1423.3195.peg.3487	cidA
			CidA-associated membrane protein CidB	fig|1423.3195.peg.3488	cidB
			Cytidine deaminase (EC 3.5.4.5)	fig|1423.3195.peg.793	CDA
			Autolysis response regulater LytR	fig|1423.3195.peg.379	lytR
			Antiholin-like protein LrgA	fig|1423.3195.peg.380	lrgA
			LrgA-associated membrane protein LrgB	fig|1423.3195.peg.381	lrgB
			Autolysis histidine kinase LytS	fig|1423.3195.peg.378	lytS
			Holin-like protein 2	fig|1423.3195.peg.3660,	H2
				fig|1423.3195.peg.3661
		Phd-Doc, YdcE-YdcD toxin-antitoxin (programmed cell death) systems	Programmed cell death toxin YdcE	fig|1423.3195.peg.2856	YdcE
			Programmed cell death antitoxin YdcD	fig|1423.3195.peg.2855	YdcD
		MazEF toxin-antitoxing (programmed cell death) system	Programmed cell death antitoxin YdcD	fig|1423.3195.peg.2855	YdcD
			Programmed cell death toxin YdcE	fig|1423.3195.peg.2856	YdcE

## Sheet: Carbohydrates
Carbohydrates
Category	Subcategory	Subsystem	Role	Features	Gene
Carbohydrates	Polysaccharides	Glycogen metabolism	Glucose-1-phosphate adenylyltransferase (EC 2.7.7.27)	fig|1423.3195.peg.166	GAT_C	*GAT
			Glycogen biosynthesis protein GlgD, glucose-1-phosphate adenylyltransferase family	fig|1423.3195.peg.167	GAT_D
			1,4-alpha-glucan (glycogen) branching enzyme, GH-13-type (EC 2.4.1.18)	fig|1423.3195.peg.165	GBr
			Glycogen synthase, ADP-glucose transglucosylase (EC 2.4.1.21)	fig|1423.3195.peg.168	GS
			Glycogen phosphorylase (EC 2.4.1.1)	fig|1423.3195.peg.169	GP
	Sugar alcohols	Glycerol and Glycerol-3-phosphate Uptake and Utilization	Glycerol uptake facilitator protein	fig|1423.3195.peg.3409	GlpF
			Glycerol kinase (EC 2.7.1.30)	fig|1423.3195.peg.3408	GlpK
			Aerobic glycerol-3-phosphate dehydrogenase (EC 1.1.5.3)	fig|1423.3195.peg.3407	GlpD
			Glycerol-3-phosphate transporter	fig|1423.3195.peg.2582	GlpT
			Glycerol-3-phosphate dehydrogenase [NAD(P)+] (EC 1.1.1.94)	fig|1423.3195.peg.1060	GpsA
			Glycerophosphoryl diester phosphodiesterase (EC 3.1.4.46)	fig|1423.3195.peg.910,	UdpQ
				fig|1423.3195.peg.3374
			Glycerol-3-phosphate responsive antiterminator (mRNA-binding)	fig|1423.3195.peg.3410	GlpP
		Inositol catabolism	Glyceraldehyde-3-phosphate ketol-isomerase (EC 5.3.1.1)	fig|1423.3195.peg.3632	GPKI
			Minor myo-inositol transporter IolF	fig|1423.3195.peg.3634	IolF
			Predicted transcriptional regulator of the myo-inositol catabolic operon	fig|1423.3195.peg.3246	TRi
			Myo-inositol 2-dehydrogenase 1 (EC 1.1.1.18)	fig|1423.3195.peg.501,	IolG1
				fig|1423.3195.peg.3633
			Major myo-inositol transporter IolT	fig|1423.3195.peg.1394,	IolT
				fig|1423.3195.peg.3644,
				fig|1423.3195.peg.3818
			Inosose dehydratase (EC 4.2.1.44)	fig|1423.3195.peg.3635	IolE
			5-keto-2-deoxygluconokinase (EC 2.7.1.92)	fig|1423.3195.peg.3637	IolC
			Transcriptional repressor of the myo-inositol catabolic operon DeoR family	fig|1423.3195.peg.3640	IolR
			5-keto-2-deoxy-D-gluconate-6 phosphate aldolase (EC 4.1.2.29)	fig|1423.3195.peg.3630	IolJ
	One-carbon Metabolism	One-carbon metabolism by tetrahydropterines	5-formyltetrahydrofolate cyclo-ligase (EC 6.3.3.2)	fig|1423.3195.peg.835	FTCL
			Methenyltetrahydrofolate cyclohydrolase (EC 3.5.4.9)	fig|1423.3195.peg.895	folD2
			Methylenetetrahydrofolate dehydrogenase (NADP+) (EC 1.5.1.5)	fig|1423.3195.peg.895	folD
			Formyltetrahydrofolate deformylase (EC 3.5.1.10)	fig|1423.3195.peg.1883	FTFD
			5,10-methylenetetrahydrofolate reductase (EC 1.5.1.20)	fig|1423.3195.peg.3228	MTFR
	Monosaccharides	Fructose utilization	Transcriptional repressor of the fructose operon, DeoR family	fig|1423.3195.peg.1741	FruR2	*Reg
			Phosphotransferase system, phosphocarrier protein HPr	fig|1423.3195.peg.1793	PtsH
			1-phosphofructokinase (EC 2.7.1.56)	fig|1423.3195.peg.1740	FruK
			Transaldolase (EC 2.2.1.2)	fig|1423.3195.peg.2420	Tal
			Phosphoenolpyruvate-protein phosphotransferase of PTS system (EC 2.7.3.9)	fig|1423.3195.peg.1792	PtsI
			Fructokinase (EC 2.7.1.4)	fig|1423.3195.peg.618,	FK
				fig|1423.3195.peg.2979,
				fig|1423.3195.peg.3811
		D-galactarate, D-glucarate and D-glycerate catabolism	2-hydroxy-3-oxopropionate reductase (EC 1.1.1.60)	fig|1423.3195.peg.1787	GarR
			Predicted 5-dehydro-4-deoxyglucarate regulator YcbG	fig|1423.3195.peg.2618	YcbG
			Glucarate dehydratase (EC 4.2.1.40)	fig|1423.3195.peg.2617	GudD
			5-dehydro-4-deoxyglucarate dehydratase (EC 4.2.1.41)	fig|1423.3195.peg.2614	KdgD
			Glycerate kinase (EC 2.7.1.31)	fig|1423.3195.peg.3663	GK1
			D-galactarate dehydratase (EC 4.2.1.42)	fig|1423.3195.peg.2619	GarD
		Xylose utilization	Xylose isomerase (EC 5.3.1.5)	fig|1423.3195.peg.1397	XylA
			Xylulose kinase (EC 2.7.1.17)	fig|1423.3195.peg.1396	XylB
			Xylose-responsive transcription regulator, ROK family	fig|1423.3195.peg.1398	XylR_BS
			Xyloside transporter XynT	fig|1423.3195.peg.1400	XynT
		L-Arabinose utilization	Arabinan endo-1,5-alpha-L-arabinosidase (EC 3.2.1.99)	fig|1423.3195.peg.389,	AbnA	*Hydrolase
				fig|1423.3195.peg.3594
			Arabinose-proton symporter	fig|1423.3195.peg.2083	AraE	*Ara_T
			L-ribulose-5-phosphate 4-epimerase (EC 5.1.3.4)	fig|1423.3195.peg.392	AraD
			L-arabinose isomerase (EC 5.3.1.4)	fig|1423.3195.peg.390	AraA	*AraA
			Ribulokinase (EC 2.7.1.16)	fig|1423.3195.peg.391	AraB	*AraK
		Deoxyribose and Deoxynucleoside Catabolism	Phosphopentomutase (EC 5.4.2.7)	fig|1423.3195.peg.983	DeoB
			Ribokinase (EC 2.7.1.15)	fig|1423.3195.peg.2287	DeoK
			Pyrimidine-nucleoside phosphorylase (EC 2.4.2.2)	fig|1423.3195.peg.3602	Pdp
			Purine nucleoside phosphorylase (EC 2.4.2.1)	fig|1423.3195.peg.984,	DeoD
				fig|1423.3195.peg.4407
			Deoxyribonucleoside regulator DeoR (transcriptional repressor)	fig|1423.3195.peg.3606	DeoR1
			Deoxyribose-phosphate aldolase (EC 4.1.2.4)	fig|1423.3195.peg.3604	DeoC
			Na+ dependent nucleoside transporter NupC	fig|1423.3195.peg.3564,	NupC
				fig|1423.3195.peg.3603,
				fig|1423.3195.peg.4197
		D-gluconate and ketogluconates metabolism	Gluconate operon transcriptional repressor	fig|1423.3195.peg.3664	GR
			6-phosphogluconate dehydrogenase, decarboxylating (EC 1.1.1.44)	fig|1423.3195.peg.746,	PglDH
				fig|1423.3195.peg.943,
				fig|1423.3195.peg.3667
			Gluconate permease, Bsu4004 homolog	fig|1423.3195.peg.3666,	GP_BS	*Glc-transp
				fig|1423.3195.peg.4419
			Gluconokinase (EC 2.7.1.12)	fig|1423.3195.peg.3665	GlnK	Gnt_I_gluconate_catabolic_system
			Glucose 1-dehydrogenase (EC 1.1.1.47)	fig|1423.3195.peg.2654,	GDH
				fig|1423.3195.peg.2777
		D-ribose utilization	Ribokinase (EC 2.7.1.15)	fig|1423.3195.peg.2287	RbsK	Ribose_operon, Phoenix
			Ribose operon repressor	fig|1423.3195.peg.2286	RbsR	Ribose_operon, Phoenix
			Ribose 5-phosphate isomerase B (EC 5.3.1.6)	fig|1423.3195.peg.2399	RpiB	*Rpi, Phoenix
		D-Galacturonate and D-Glucuronate Utilization	Pectate lyase precursor (EC 4.2.2.2)	fig|1423.3195.peg.3957	PelA
			Hexuronate transporter	fig|1423.3195.peg.1967	ExuT
			D-mannonate oxidoreductase (EC 1.1.1.57)	fig|1423.3195.peg.1968	UxuB	isomerase_pathway, TM_gal
			Glucuronide transporter UidB	fig|1423.3195.peg.1972	UidB	Uid_operon
			2-dehydro-3-deoxy-D-gluconate 5-dehydrogenase (EC 1.1.1.127)	fig|1423.3195.peg.1131	KduD1
			Pectin lyase (EC 4.2.2.10)	fig|1423.3195.peg.4513	PelB1
			2-dehydro-3-deoxyphosphogluconate aldolase (EC 4.1.2.14)	fig|1423.3195.peg.1135	KdgA	isomerase_pathway, TM_gal
			Uronate isomerase (EC 5.3.1.12)	fig|1423.3195.peg.1973	UxaC1	isomerase_pathway, galacturonate_utilization, TM_gal, *UxaC
			2-deoxy-D-gluconate 3-dehydrogenase (EC 1.1.1.125)	fig|1423.3195.peg.1131	KduD
			5-dehydro-4-deoxyglucarate dehydratase (EC 4.2.1.41)	fig|1423.3195.peg.2614	KdgD	oxidative_pathway
			Altronate oxidoreductase (EC 1.1.1.58)	fig|1423.3195.peg.1965	UxaB	galacturonate_utilization, TM_gal
			Transcriptional regulator KdgR, KDG operon repressor	fig|1423.3195.peg.1133	KdgR1
			2-keto-3-deoxygluconate permease (KDG permease)	fig|1423.3195.peg.1136	KdgT
			4-deoxy-L-threo-5-hexosulose-uronate ketol-isomerase (EC 5.3.1.17)	fig|1423.3195.peg.1132	KduI
			Mannonate dehydratase (EC 4.2.1.8)	fig|1423.3195.peg.1969	UxuA	isomerase_pathway, TM_gal
			Hexuronate utilization operon transcriptional repressor ExuR	fig|1423.3195.peg.1966	ExuR
			D-galactarate dehydratase (EC 4.2.1.42)	fig|1423.3195.peg.2619	GarD	oxidative_pathway
			Alpha-glucosidase (EC 3.2.1.20)	fig|1423.3195.peg.4105	Agu
		Mannose Metabolism	Activator of the mannose operon (transcriptional antiterminator), BglG family	fig|1423.3195.peg.2008	ManR1
			Mannose-6-phosphate isomerase (EC 5.3.1.8)	fig|1423.3195.peg.2006,	ManA
				fig|1423.3195.peg.2272,
				fig|1423.3195.peg.2980
		D-galactarate, D-glucarate and D-glycerate catabolism - gjo	D-galactarate dehydratase (EC 4.2.1.42)	fig|1423.3195.peg.2619	GarD
			Glycerate kinase (EC 2.7.1.31)	fig|1423.3195.peg.3663	GK1
			5-dehydro-4-deoxyglucarate dehydratase (EC 4.2.1.41)	fig|1423.3195.peg.2614	KdgD
			Glucarate dehydratase (EC 4.2.1.40)	fig|1423.3195.peg.2617	GudD
			Predicted 5-dehydro-4-deoxyglucarate regulator YcbG	fig|1423.3195.peg.2618	YcbG
			2-hydroxy-3-oxopropionate reductase (EC 1.1.1.60)	fig|1423.3195.peg.1787	GarR
	Fermentation	Fermentations: Lactate	Phosphate acetyltransferase (EC 2.3.1.8)	fig|1423.3195.peg.2479	PTA	Heterofermentation
			L-lactate dehydrogenase (EC 1.1.1.27)	fig|1423.3195.peg.2676	LDH_L	Bifidum, Heterofermentation, Homofermentation
			Acetate kinase (EC 2.7.2.1)	fig|1423.3195.peg.319	ACK	Heterofermentation
		Acetolactate synthase subunits	Acetolactate synthase large subunit (EC 2.2.1.6)	fig|1423.3195.peg.443	R1
			Acetolactate synthase small subunit (EC 2.2.1.6)	fig|1423.3195.peg.444	R2
		Butanol Biosynthesis	Alcohol dehydrogenase (EC 1.1.1.1)	fig|1423.3195.peg.584,	AD_9
				fig|1423.3195.peg.4536
			Acetyl-CoA acetyltransferase (EC 2.3.1.9)	fig|1423.3195.peg.911,	ACA
				fig|1423.3195.peg.3297
			3-hydroxybutyryl-CoA dehydrogenase (EC 1.1.1.157)	fig|1423.3195.peg.912	3HCD
			Enoyl-CoA hydratase (EC 4.2.1.17)	fig|1423.3195.peg.417	ECH
		Acetoin, butanediol metabolism	Alpha-acetolactate decarboxylase (EC 4.1.1.5)	fig|1423.3195.peg.2295	ALDC
			2,3-butanediol dehydrogenase, R-alcohol forming, (R)- and (S)-acetoin-specific (EC 1.1.1.4)	fig|1423.3195.peg.3819	R-BDH
			Acetolactate synthase large subunit (EC 2.2.1.6)	fig|1423.3195.peg.443	ALS_g
			Transcriptional regulator of alpha-acetolactate operon AlsR	fig|1423.3195.peg.2297	alsR
			Dihydrolipoamide dehydrogenase of acetoin dehydrogenase (EC 1.8.1.4)	fig|1423.3195.peg.4011	ADH-E3
			Acetolactate synthase small subunit (EC 2.2.1.6)	fig|1423.3195.peg.444	ALS_s
			Transcriptional activator of acetoin dehydrogenase operon AcoR	fig|1423.3195.peg.4012	AcoR
			Acetolactate synthase, catabolic (EC 2.2.1.6)	fig|1423.3195.peg.2296	ALS_c
		Acetyl-CoA fermentation to Butyrate	Electron transfer flavoprotein, beta subunit	fig|1423.3195.peg.418	FixA
			Enoyl-CoA hydratase (EC 4.2.1.17)	fig|1423.3195.peg.417	EH
			3-hydroxybutyrate dehydrogenase (EC 1.1.1.30)	fig|1423.3195.peg.3557	BdhA
			Electron transfer flavoprotein, alpha subunit	fig|1423.3195.peg.419	FixB
			Acetyl-CoA acetyltransferase (EC 2.3.1.9)	fig|1423.3195.peg.911,	AtoB
				fig|1423.3195.peg.3297
			3-hydroxybutyryl-CoA dehydrogenase (EC 1.1.1.157)	fig|1423.3195.peg.912	HbdA
	Aminosugars	Neotrehalosadiamine (NTD) Biosynthesis Operon	NTD biosynthesis operon protein NtdA	fig|1423.3195.peg.3275	NtdA
			NTD biosynthesis operon regulator NtdR	fig|1423.3195.peg.3274	NtdR
			NTD biosynthesis operon putative hydrolase NtdB (EC 3.-.-.-)	fig|1423.3195.peg.3276	NtdB
			NTD biosynthesis operon putative oxidoreductase NtdC (EC 1.-.-.-)	fig|1423.3195.peg.3277	NtdC
		Chitin and N-acetylglucosamine utilization	Glucosamine-6-phosphate deaminase (EC 3.5.99.6)	fig|1423.3195.peg.2193,	NagB1
				fig|1423.3195.peg.2602
			Predicted transcriptional regulator of N-Acetylglucosamine utilization, GntR family	fig|1423.3195.peg.2194,	NagQ
				fig|1423.3195.peg.2603
			N-acetylglucosamine-6-phosphate deacetylase (EC 3.5.1.25)	fig|1423.3195.peg.2192	NagA
	Central carbohydrate metabolism	Dehydrogenase complexes	Dihydrolipoamide succinyltransferase component (E2) of 2-oxoglutarate dehydrogenase complex (EC 2.3.1.61)	fig|1423.3195.peg.4436	DSTO	Ketoglutarate_DH
			Pyruvate dehydrogenase E1 component beta subunit (EC 1.2.4.1)	fig|1423.3195.peg.1718	PDHB	Pyruvate_DH
			Cytosol aminopeptidase PepA (EC 3.4.11.1)	fig|1423.3195.peg.4183	LeuAP
			Dihydrolipoamide acetyltransferase component of pyruvate dehydrogenase complex (EC 2.3.1.12)	fig|1423.3195.peg.1717	DATP	Pyruvate_DH
			Pyruvate dehydrogenase E1 component alpha subunit (EC 1.2.4.1)	fig|1423.3195.peg.1719	PDHA	Pyruvate_DH
			Dihydrolipoamide acyltransferase component of branched-chain alpha-keto acid dehydrogenase complex (EC 2.3.1.168)	fig|1423.3195.peg.925	DBTO	BCKA_DH
			Dihydrolipoamide dehydrogenase of branched-chain alpha-keto acid dehydrogenase (EC 1.8.1.4)	fig|1423.3195.peg.922	DDHB	BCKA_DH
			2-oxoglutarate dehydrogenase E1 component (EC 1.2.4.2)	fig|1423.3195.peg.4435	ODHAB	Ketoglutarate_DH
			Branched-chain alpha-keto acid dehydrogenase, E1 component, beta subunit (EC 1.2.4.4)	fig|1423.3195.peg.924	BCKDHB	BCKA_DH
			Branched-chain alpha-keto acid dehydrogenase, E1 component, alpha subunit (EC 1.2.4.4)	fig|1423.3195.peg.923	BCKDHA	BCKA_DH
			Dihydrolipoamide dehydrogenase of acetoin dehydrogenase (EC 1.8.1.4)	fig|1423.3195.peg.4011	DDHA	Acetoin_DH
		Glycolate, glyoxylate interconversions	Glyoxylate reductase (EC 1.1.1.79)	fig|1423.3195.peg.2157	GoxR(P)
			Hydroxypyruvate reductase (EC 1.1.1.81)	fig|1423.3195.peg.2157,	HPyrR
				fig|1423.3195.peg.4523
			Glyoxylate reductase (EC 1.1.1.26)	fig|1423.3195.peg.2157	GoxR
		Methylglyoxal Metabolism	Lactoylglutathione lyase (EC 4.4.1.5)	fig|1423.3195.peg.737	GloA	Glyoxalase_I-II_detoxification_system
			Methylglyoxal synthase (EC 4.2.3.3)	fig|1423.3195.peg.1096	MgsA	Formation_of_methylglyoxal
			Aldehyde dehydrogenase (EC 1.2.1.3)	fig|1423.3195.peg.2511,	ALDH2a
				fig|1423.3195.peg.3543,
				fig|1423.3195.peg.3649,
				fig|1423.3195.peg.3940,
				fig|1423.3195.peg.4441,
				fig|1423.3195.peg.2511,
				fig|1423.3195.peg.3543,
				fig|1423.3195.peg.3649,
				fig|1423.3195.peg.3940,
				fig|1423.3195.peg.4441
		Pyruvate metabolism II: acetyl-CoA, acetogenesis from pyruvate	Pyruvate dehydrogenase E1 component alpha subunit (EC 1.2.4.1)	fig|1423.3195.peg.1719	PDE1_a	*PyrDH
			Dihydrolipoamide acetyltransferase component of pyruvate dehydrogenase complex (EC 2.3.1.12)	fig|1423.3195.peg.1717	PDE2	*PyrDH
			Acetate kinase (EC 2.7.2.1)	fig|1423.3195.peg.319	ACK
			Aldehyde dehydrogenase (EC 1.2.1.3)	fig|1423.3195.peg.2511,	ADH
				fig|1423.3195.peg.3543,
				fig|1423.3195.peg.3649,
				fig|1423.3195.peg.3940,
				fig|1423.3195.peg.4441
			NAD-independent protein deacetylase AcuC	fig|1423.3195.peg.292	AcuC	*ACS_Sir2_regulation
			Pyruvate dehydrogenase E1 component beta subunit (EC 1.2.4.1)	fig|1423.3195.peg.1718	PDE1_b	*PyrDH
			Dihydrolipoamide dehydrogenase of pyruvate dehydrogenase complex (EC 1.8.1.4)	fig|1423.3195.peg.1716	PDE	*PyrDH
			NAD-dependent protein deacetylase of SIR2 family	fig|1423.3195.peg.3371	CobB	*ACS_Sir2_regulation
			Acetyltransferase AcuA, acetyl-CoA synthetase inhibitor	fig|1423.3195.peg.294	AcuA	*ACS_Sir2_regulation
			Phosphate acetyltransferase (EC 2.3.1.8)	fig|1423.3195.peg.2479	PAT
		TCA Cycle	Citrate synthase (si) (EC 2.3.3.1)	fig|1423.3195.peg.356,	gltA	TCA, bacterial_and_general_functions
				fig|1423.3195.peg.3392
			Malate dehydrogenase (EC 1.1.1.37)	fig|1423.3195.peg.358	mdh	*MD, TCA, bacterial_and_general_functions
			Dihydrolipoamide succinyltransferase component (E2) of 2-oxoglutarate dehydrogenase complex (EC 2.3.1.61)	fig|1423.3195.peg.4436	sucB2	TCA, *sucB, bacterial_and_general_functions
			Aconitate hydratase (EC 4.2.1.3)	fig|1423.3195.peg.1346	acnA	*AcoH, TCA, bacterial_and_general_functions
			Succinyl-CoA ligase [ADP-forming] alpha chain (EC 6.2.1.5)	fig|1423.3195.peg.1563	sucD	TCA, bacterial_and_general_functions, *sucD
			Fumarate hydratase class II (EC 4.2.1.2)	fig|1423.3195.peg.4291	fumC	*Fum, TCA, bacterial_and_general_functions
			2-oxoglutarate dehydrogenase E1 component (EC 1.2.4.2)	fig|1423.3195.peg.4435	sucA	oxoglytarate_dh, oxoglutarate_dh_with_optional, TCA, bacterial_and_general_functions
			Dihydrolipoamide dehydrogenase of pyruvate dehydrogenase complex (EC 1.8.1.4)	fig|1423.3195.peg.1716	lpdAp	oxoglutarate_dh_with_optional
			Succinyl-CoA ligase [ADP-forming] beta chain (EC 6.2.1.5)	fig|1423.3195.peg.1564	sucC	TCA, *sucS, bacterial_and_general_functions
			Isocitrate dehydrogenase [NADP] (EC 1.1.1.42)	fig|1423.3195.peg.357	icdNADP	*icd, TCA, bacterial_and_general_functions
		Pentose phosphate pathway	Ribose-phosphate pyrophosphokinase (EC 2.7.6.1)	fig|1423.3195.peg.104	PRPPS
			6-phosphogluconate dehydrogenase, decarboxylating (EC 1.1.1.44)	fig|1423.3195.peg.746,	PglDH	PPP_oxidative_branch
				fig|1423.3195.peg.943,
				fig|1423.3195.peg.3667
			Transketolase (EC 2.2.1.1)	fig|1423.3195.peg.1357	TK	*TK, PPP_non-oxidative_branch
			Glucose-6-phosphate 1-dehydrogenase (EC 1.1.1.49)	fig|1423.3195.peg.944	GPDH	PPP_oxidative_branch
			Ribose 5-phosphate isomerase B (EC 5.3.1.6)	fig|1423.3195.peg.2399	RisB	*Ris, PPP_non-oxidative_branch
			6-phosphogluconolactonase (EC 3.1.1.31)	fig|1423.3195.peg.1893	PGL	*PGL, PPP_oxidative_branch
			Transaldolase (EC 2.2.1.2)	fig|1423.3195.peg.2420	TA	PPP_non-oxidative_branch
			Ribulose-phosphate 3-epimerase (EC 5.1.3.1)	fig|1423.3195.peg.1593	Repi	PPP_non-oxidative_branch
		Pyruvate Alanine Serine Interconversions	D-alanine aminotransferase (EC 2.6.1.21)	fig|1423.3195.peg.3369	AlaAT
			L-alanine:glyoxylate aminotransferase (EC 2.6.1.44)	fig|1423.3195.peg.4234	AlaGAT	Phoenix_project, *LAlaAT
			L-serine dehydratase, alpha subunit (EC 4.3.1.17)	fig|1423.3195.peg.1587	SerDL_a	*SerDL, Phoenix_project
			Alanine dehydrogenase (EC 1.4.1.1)	fig|1423.3195.peg.4171	AlaDH
			L-serine dehydratase, beta subunit (EC 4.3.1.17)	fig|1423.3195.peg.1588	SerDL_b	*SerDL, Phoenix_project
			Branched-chain amino acid aminotransferase (EC 2.6.1.42)	fig|1423.3195.peg.2605,	BCAAT
				fig|1423.3195.peg.3515
			Alanine racemase (EC 5.1.1.1)	fig|1423.3195.peg.1393,	AlaRm	*AlaR, Phoenix_project
				fig|1423.3195.peg.2854
		Pyruvate metabolism I: anaplerotic reactions, PEP	Phosphoenolpyruvate carboxykinase [ATP] (EC 4.1.1.49)	fig|1423.3195.peg.206	PEPCK-ATP
			Two-component response regulator, malate (EC 2.7.3.-)	fig|1423.3195.peg.4132	MalR	*Malate-related
			Two-component sensor histidine kinase, malate (EC 2.7.3.-)	fig|1423.3195.peg.4131	MalK	*Malate-related
			Phosphoenolpyruvate synthase (EC 2.7.9.2)	fig|1423.3195.peg.4493	PpS	*pps
			NAD-dependent malic enzyme (EC 1.1.1.38)	fig|1423.3195.peg.274,	ME	*Malic_enzyme, ME(P)
				fig|1423.3195.peg.2412
			Pyruvate kinase (EC 2.7.1.40)	fig|1423.3195.peg.352	PyK
			NADP-dependent malic enzyme (EC 1.1.1.40)	fig|1423.3195.peg.347	ME_P	*Malic_enzyme, ME(P)
	Di- and oligosaccharides	Sucrose utilization	Sucrose-6-phosphate hydrolase (EC 3.2.1.26)	fig|1423.3195.peg.2516	ScrB
			Fructokinase (EC 2.7.1.4)	fig|1423.3195.peg.618,	FruK
				fig|1423.3195.peg.2979,
				fig|1423.3195.peg.3811
			Sucrose permease, major facilitator superfamily	fig|1423.3195.peg.620	SucP
			Sucrose operon repressor ScrR, LacI family	fig|1423.3195.peg.624	ScrR_3	*Reg
		Lactose and Galactose Uptake and Utilization	Aldose 1-epimerase (EC 5.1.3.3)	fig|1423.3195.peg.159	GalM	Galactose_degradation, Phoenix_project
			Galactose-1-phosphate uridylyltransferase (EC 2.7.7.10)	fig|1423.3195.peg.3473	GalT	Galactose_degradation, Phoenix_project
			Galactokinase (EC 2.7.1.6)	fig|1423.3195.peg.3474	GalK	Galactose_degradation, Phoenix_project
			UDP-glucose 4-epimerase (EC 5.1.3.2)	fig|1423.3195.peg.3546	GalE	Galactose_degradation, Phoenix_project
	Carbohydrates - no subcategory	Carbon storage regulator	Carbon storage regulator	fig|1423.3195.peg.2225	CsrA
			Flagellar assembly factor FliW	fig|1423.3195.peg.2226	FliW
	Organic acids	Glycerate metabolism	Glycerate kinase (EC 2.7.1.31)	fig|1423.3195.peg.3663	GK-I
			Pyruvate kinase (EC 2.7.1.40)	fig|1423.3195.peg.352	Pyk
			2-hydroxy-3-oxopropionate reductase (EC 1.1.1.60)	fig|1423.3195.peg.1787	HOPR
			Hydroxypyruvate reductase (EC 1.1.1.81)	fig|1423.3195.peg.2157,	HPR
				fig|1423.3195.peg.4523
		Alpha-acetolactate operon	Alpha-acetolactate decarboxylase (EC 4.1.1.5)	fig|1423.3195.peg.2295	alsD
			Transcriptional regulator of alpha-acetolactate operon AlsR	fig|1423.3195.peg.2297	alsR
			Acetolactate synthase, catabolic (EC 2.2.1.6)	fig|1423.3195.peg.2296	alsS
		Methylcitrate cycle	2-methylisocitrate dehydratase (EC 4.2.1.99)	fig|1423.3195.peg.1346	MICDH
			2-methylcitrate synthase (EC 2.3.3.5)	fig|1423.3195.peg.914	PrpC
			Methylisocitrate lyase (EC 4.1.3.30)	fig|1423.3195.peg.916	PrpB
			2-methylcitrate dehydratase (EC 4.2.1.79)	fig|1423.3195.peg.915	PrpD
		Propionate-CoA to Succinate Module	2-methylisocitrate dehydratase (EC 4.2.1.99)	fig|1423.3195.peg.1346	MICDH
			2-methylcitrate synthase (EC 2.3.3.5)	fig|1423.3195.peg.914	MCS
			Aconitate hydratase (EC 4.2.1.3)	fig|1423.3195.peg.1346	ACN
			Methylisocitrate lyase (EC 4.1.3.30)	fig|1423.3195.peg.916	MICLY
			2-methylcitrate dehydratase (EC 4.2.1.79)	fig|1423.3195.peg.915	MCDH

## Sheet: RNA Metabolism
RNA Metabolism
Category	Subcategory	Subsystem	Role	Features	Gene (Abbrev)
RNA Metabolism	Transcription	Rrf2 family transcriptional regulators	Rrf2 family transcriptional regulator, group III	fig|1423.3195.peg.2363	Rrf2-III
			Rrf2 family transcriptional regulator	fig|1423.3195.peg.2470	Others
			Iron-sulfur cluster regulator IscR	fig|1423.3195.peg.528	IscR
			Nitrite-sensitive transcriptional repressor NsrR	fig|1423.3195.peg.3399	NsrR
		RNA polymerase bacterial	DNA-directed RNA polymerase omega subunit (EC 2.7.7.6)	fig|1423.3195.peg.1603	omega
			DNA-directed RNA polymerase delta subunit (EC 2.7.7.6)	fig|1423.3195.peg.2425	delta
			DNA-directed RNA polymerase beta subunit (EC 2.7.7.6)	fig|1423.3195.peg.25	beta
				fig|1423.3195.peg.26
			DNA-directed RNA polymerase alpha subunit (EC 2.7.7.6)	fig|1423.3195.peg.62	alpha
		Transcription initiation, bacterial sigma factors	RNA polymerase sigma factor RpoD	fig|1423.3195.peg.803,	RpoD
				fig|1423.3195.peg.3037
			RNA polymerase sigma factor SigZ	fig|1423.3195.peg.600	SigZ
			RNA polymerase sigma factor RpoE	fig|1423.3195.peg.1703	RpoE
			RNA polymerase sigma factor SigV	fig|1423.3195.peg.573	SigV
			RNA polymerase sporulation specific sigma factor SigF	fig|1423.3195.peg.988	SigF
			RNA polymerase sigma factor for flagellar operon	fig|1423.3195.peg.1524	FliA
			RNA polymerase sporulation specific sigma factor SigH	fig|1423.3195.peg.17	SigH
			RNA polymerase sigma-70 factor	fig|1423.3195.peg.1945,	sig70
				fig|1423.3195.peg.3384
			RNA polymerase sporulation specific sigma factor SigK	fig|1423.3195.peg.670	SigK
			RNA polymerase sigma factor SigW	fig|1423.3195.peg.2542	SigW
			RNA polymerase sporulation specific sigma factor SigE	fig|1423.3195.peg.1642	SigE
			RNA polymerase heat shock sigma factor SigI	fig|1423.3195.peg.1845	SigI
			RNA polymerase sigma-54 factor RpoN	fig|1423.3195.peg.2110	RpoN
			RNA polymerase sporulation specific sigma factor SigG	fig|1423.3195.peg.1641	SigG
			RNA polymerase sigma factor SigB	fig|1423.3195.peg.2863	SigB
		Transcription factors bacterial	Transcription termination factor Rho	fig|1423.3195.peg.2416	Rho
			Transcription elongation factor GreA	fig|1423.3195.peg.550	GreA
			Transcription termination protein NusA	fig|1423.3195.peg.1511	NusA
			Transcription antitermination protein NusG	fig|1423.3195.peg.19	NusG
			Transcription termination protein NusB	fig|1423.3195.peg.894	NusB
			COG2740: Predicted nucleic-acid-binding protein implicated in transcription termination	fig|1423.3195.peg.1510	COG2740
			Transcription accessory protein (S1 RNA-binding domain)	fig|1423.3195.peg.2868	Tap
			Transcription-repair coupling factor	fig|1423.3195.peg.108	TrcF
	RNA processing and modification	tRNA processing	Ribonuclease PH (EC 2.7.7.56)	fig|1423.3195.peg.436	Rph
			tRNA(Ile)-lysidine synthetase (EC 6.3.4.19)	fig|1423.3195.peg.120	k2C
			Ribonuclease Z (EC 3.1.26.11)	fig|1423.3195.peg.945	Rnz
			Ribonuclease P protein component (EC 3.1.26.5)	fig|1423.3195.peg.3774	RnpA
			tRNA dimethylallyltransferase (EC 2.5.1.75)	fig|1423.3195.peg.1434	MiaA
		Ribonucleases in Bacillus	Ribonuclease HIII (EC 3.1.26.4)	fig|1423.3195.peg.409	RnhC
			Extracellular ribonuclease Bsn	fig|1423.3195.peg.4236	Bsn
			Ribonuclease J1 (endonuclease and 5' exonuclease)	fig|1423.3195.peg.1726	J1
			Ribonuclease J2 (endoribonuclease in RNA processing)	fig|1423.3195.peg.1492	J2
			3'->5' exoribonuclease Bsu YhaM	fig|1423.3195.peg.3343	YhaM
			Ribonuclease HII (EC 3.1.26.4)	fig|1423.3195.peg.1567	RnhB
		RNA methylation	16S rRNA (guanine(966)-N(2))-methyltransferase (EC 2.1.1.171)	fig|1423.3195.peg.1674	RsmD
			16S rRNA (cytosine(967)-C(5))-methyltransferase (EC 2.1.1.176)	fig|1423.3195.peg.1598	RsmB
			SSU rRNA (adenine(1518)-N(6)/adenine(1519)-N(6))-dimethyltransferase (EC 2.1.1.182)	fig|1423.3195.peg.95	RsmA
			tRNA (cytidine(34)-2'-O)-methyltransferase (EC 2.1.1.207)	fig|1423.3195.peg.3444	TrmL
		RNA processing and degradation, bacterial	3'-to-5' oligoribonuclease B, Bacillus type	fig|1423.3195.peg.1322	NrnB
			3'-to-5' exoribonuclease RNase R	fig|1423.3195.peg.2053	RNaseR
			Ribonuclease III (EC 3.1.26.3)	fig|1423.3195.peg.1580	RNaseIII
		Ribonuclease H	Ribonuclease HII (EC 3.1.26.4)	fig|1423.3195.peg.1567	RNaseHII
			Ribonuclease HIII (EC 3.1.26.4)	fig|1423.3195.peg.409	RNaseHIII
			Ribonuclease HI, Bacillus nonfunctional homolog	fig|1423.3195.peg.1148	HI-Bac
		RNA processing orphans	2'-5' RNA ligase	fig|1423.3195.peg.266	23-lig
			2H phosphoesterase superfamily protein Bsu1186 (yjcG)	fig|1423.3195.peg.3137	yjcG

[truncated: 12 more sheets: DNA Metabolism, Nucleosides and Nucleotides, Membrane Transport, FattyAcids,Lipids,Isopren, PGP, StressResponse, MetabolismAromatCompounds, CofactorsVitaminsProsthGrPigm, AminoAcids Derivatives, Protein Metabolism, PhagesProphagesPlasmids, Miscellaneous]
